# Supplementary material for: Poly[di-μ-aqua-di­aqua­bis­(μ7-oxalato-κ9 O 1:O 1:O 1,O 2:O 2:O 2′:O 2′,O 1′:O 1′)calciumdicaesium]
Source: Acta Crystallogr Sect E Struct Rep Online. 2013 Aug 17;69(Pt 9):m493–4. doi: 10.1107/S1600536813022654 (PMC3884383; doi:10.1107/S1600536813022654)
Supplement: Supplementary file 1 [file e-69-0m493-sup1.cif]

##############################################################################
#                                                                            #
# This CIF contains the data in a paper accepted for publication in          #
# Acta Crystallographica Section E. It conforms to the requirements of       #
# Notes for Authors for Acta Crystallographica Section E, and has been       #
# peer reviewed under the auspices of the IUCr Commission on Journals.       #
#                                                                            #
# Full details of the Crystallographic Information File format               #
# are given in the paper "The Crystallographic Information File (CIF):       #
# a New Standard Archive File for Crystallography" by S. R. Hall, F. H.      #
# Allen and I. D. Brown [Acta Cryst. (1991), A47, 655-685].                  #
#                                                                            #
# The current version of the core CIF dictionary is obtainable from          #
# ftp://ftp.iucr.org/pub/cif_core.dic.                                       #
#                                                                            #
# Software is freely available for graphical display of the structure(s)     #
# in this CIF. For information consult the CIF software page                 #
# http://www.iucr.org/resources/cif/software.                                #
#                                                                            #
# This file may be used for bona fide research purposes within the           #
# scientific community so long as proper attribution is given to the journal # 
# article from which it was obtained.                                        #
#                                                                            #
##############################################################################
data_I
_journal_date_recd_electronic     2013-07-29
_journal_date_accepted     2013-08-12
_journal_name_full     'Acta Crystallographica, Section E'
_journal_year     2013
_journal_volume     69
_journal_issue      9
_journal_page_first     m493
_journal_page_last     m494
_journal_paper_category     QM
_journal_paper_doi     10.1107/S1600536813022654
_journal_coeditor_code     HY2635
_publ_contact_author_name     'Prof. Guehria-La\"idoudi'
_publ_contact_author_address
;
Faculty of Chemistry USTHB
BP 32 El-ALIA BABEZZOUAR
16111 ALGIERS ALGERIA
;
_publ_contact_author_email     'guehria_laidoudi@yahoo.fr'
_publ_contact_author_fax     '213 21 24 73 11'
_publ_contact_author_phone     '213 21 24 79 50'
_publ_section_title
;\
Poly[di-\m-aqua-diaquabis(\m~7~-oxalato-\k^9^<i>O</i>^1^:<i>O</i>^1^:\
<i>O</i>^1^,<i>O</i>^2^:<i>O</i>^2^:<i>O</i>^2'^:<i>O</i>^2'^,<i>O</i>^1'^:\
<i>O</i>^1'^)calciumdicaesium]
;
loop_
    _publ_author_name
    _publ_author_address
    'Kherfi, Hamza'
;
Laboratoire de Cristallographie-Thermodynamique
Facult\'e de Chimie USTHB BP 32 El-Alia
Bab Ezzouar 16111
Alger
Algeria
;
    'Hamad\`ene, Malika'
;
Laboratoire de Cristallographie-Thermodynamique
Facult\'e de Chimie USTHB BP 32 El-Alia
Bab Ezzouar 16111
Alger
Algeria
;
    'Guehria-La\"idoudi, Achoura'
;
Laboratoire de Cristallographie-Thermodynamique
Facult\'e de Chimie USTHB BP 32 El-Alia
Bab Ezzouar 16111
Alger
Algeria
;
    'Dahaoui, Slimane'
;
CRM2 UMR-CNRS 7036 Jean Barriol Institut
Lorraine Universit\'e BP 230
54506 Vandoeuvre-l\'es-Nancy Cedex
France
;
    'Lecomte, Claude'
;
CRM2 UMR-CNRS 7036 Jean Barriol Institut
Lorraine Universit\'e BP 230
54506 Vandoeuvre-l\'es-Nancy Cedex
France
;
_chemical_name_systematic
;\
Poly[di-\m-aqua-diaquabis(\m~7~-oxalato-\k^9^<i>O</i>^1^:<i>O</i>^1^:\
<i>O</i>^1^,<i>O</i>^2^:<i>O</i>^2^:<i>O</i>^2'^:<i>O</i>^2'^,<i>O</i>^1'^:\
<i>O</i>^1'^)calciumdicaesium]
;
_chemical_name_common     ?
_chemical_formula_moiety     'C4 H8 Ca Cs2 O12'
_chemical_formula_sum     'C4 H8 Ca Cs2 O12'
_chemical_formula_iupac     '[Ca Cs2 (C2 O4)2 (H2 O)4]'
_chemical_formula_weight     554.00
_chemical_melting_point     ?
_symmetry_cell_setting     monoclinic
_symmetry_space_group_name_H-M     'C 2/c'
_symmetry_space_group_name_Hall     '-C 2yc'
loop_
    _symmetry_equiv_pos_as_xyz
    'x, y, z'
    '-x, y, -z+1/2'
    'x+1/2, y+1/2, z'
    '-x+1/2, y+1/2, -z+1/2'
    '-x, -y, -z'
    'x, -y, z-1/2'
    '-x+1/2, -y+1/2, -z'
    'x+1/2, -y+1/2, z-1/2'
_cell_length_a     16.8808(4)
_cell_length_b     7.3212(2)
_cell_length_c     13.5268(3)
_cell_angle_alpha     90.000
_cell_angle_beta     128.3640(10)
_cell_angle_gamma     90.000
_cell_volume     1310.79(6)
_cell_formula_units_Z     4
_cell_measurement_reflns_used     1722
_cell_measurement_theta_min     1.92
_cell_measurement_theta_max     32.02
_cell_measurement_temperature     100(2)
_exptl_crystal_description     Prismatic
_exptl_crystal_colour     Pink
_exptl_crystal_size_max     0.26
_exptl_crystal_size_mid     0.22
_exptl_crystal_size_min     0.16
_exptl_crystal_density_diffrn     2.807
_exptl_crystal_density_meas     ?
_exptl_crystal_density_method     'not measured'
_exptl_crystal_F_000     1032
_exptl_absorpt_coefficient_mu     6.009
_exptl_absorpt_correction_type     multi-scan
_exptl_absorpt_process_details     '(CrysAlis PRO; Agilent, 2012)'
_exptl_absorpt_correction_T_min     0.229
_exptl_absorpt_correction_T_max     0.382
_exptl_special_details
;
;
_diffrn_ambient_temperature     100(2)
_diffrn_radiation_type     MoK\a
_diffrn_radiation_wavelength     0.71073
_diffrn_radiation_source     'fine-focus sealed tube'
_diffrn_radiation_monochromator     graphite
_diffrn_measurement_device_type     'Agilent Xcalibur EOS CCD'
_diffrn_measurement_method     'w scans'
_diffrn_detector_area_resol_mean     ?
_diffrn_reflns_number     14337
_diffrn_reflns_av_R_equivalents     0.0558
_diffrn_reflns_av_sigmaI/netI     0.0255
_diffrn_reflns_theta_min     3.09
_diffrn_reflns_theta_max     32.01
_diffrn_reflns_theta_full     32.01
_diffrn_measured_fraction_theta_max     0.963
_diffrn_measured_fraction_theta_full     0.963
_diffrn_reflns_limit_h_min     -25
_diffrn_reflns_limit_h_max     25
_diffrn_reflns_limit_k_min     -10
_diffrn_reflns_limit_k_max     10
_diffrn_reflns_limit_l_min     -20
_diffrn_reflns_limit_l_max     20
_diffrn_standards_number     ?
_diffrn_standards_interval_count     ?
_diffrn_standards_interval_time     ?
_diffrn_standards_decay_%     ?
_refine_special_details
;
Refinement of <i>F</i>^2^ against ALL reflections. The weighted <i>R</i>-factor
<i>wR</i> and goodness of fit <i>S</i> are based on <i>F</i>^2^, conventional
<i>R</i>-factors <i>R</i> are based on <i>F</i>, with <i>F</i> set to zero for
negative <i>F</i>^2^. The threshold expression of <i>F</i>^2^ >
\s(<i>F</i>^2^) is used only for calculating <i>R</i>-factors(gt) <i>etc</i>.
and is not relevant to the choice of reflections for refinement.
<i>R</i>-factors based on <i>F</i>^2^ are statistically about twice as large
as those based on <i>F</i>, and <i>R</i>- factors based on ALL data will be
even larger.
;
_reflns_number_total     2196
_reflns_number_gt     2189
_reflns_threshold_expression     I>2\s(I)
_refine_ls_structure_factor_coef     Fsqd
_refine_ls_matrix_type     full
_refine_ls_R_factor_all     0.0250
_refine_ls_R_factor_gt     0.0241
_refine_ls_wR_factor_gt     0.0601
_refine_ls_wR_factor_ref     0.0602
_refine_ls_goodness_of_fit_ref     1.250
_refine_ls_restrained_S_all     1.248
_refine_ls_number_reflns     2196
_refine_ls_number_parameters     104
_refine_ls_number_restraints     6
_refine_ls_hydrogen_treatment     refall
_refine_ls_weighting_scheme     calc
_refine_ls_weighting_details
         'calc w=1/[\s^2^(Fo^2^)+(0.0199P)^2^+5.1138P] where P=(Fo^2^+2Fc^2^)/3'
_atom_sites_solution_hydrogens     geom
_atom_sites_solution_primary     direct
_atom_sites_solution_secondary     difmap
_refine_ls_shift/su_max     0.000
_refine_ls_shift/su_mean     0.000
_refine_diff_density_max     1.651
_refine_diff_density_min     -1.137
_refine_ls_extinction_method     'SHELXL97 (Sheldrick, 2008)'
_refine_ls_extinction_coef     0.0048(4)
_refine_ls_extinction_expression
                                  'Fc^*^=kFc[1+0.001xFc^2^\l^3^/sin(2\q)]^-1/4^'
loop_
    _atom_type_symbol
    _atom_type_description
    _atom_type_scat_dispersion_real
    _atom_type_scat_dispersion_imag
    _atom_type_scat_source
    'C' 'C' 0.0033 0.0016
                         'International Tables Vol C Tables 4.2.6.8 and 6.1.1.4'
    'H' 'H' 0.0000 0.0000
                         'International Tables Vol C Tables 4.2.6.8 and 6.1.1.4'
    'Ca' 'Ca' 0.2262 0.3064
                         'International Tables Vol C Tables 4.2.6.8 and 6.1.1.4'
    'Cs' 'Cs' -0.3680 2.1192
                         'International Tables Vol C Tables 4.2.6.8 and 6.1.1.4'
    'O' 'O' 0.0106 0.0060
                         'International Tables Vol C Tables 4.2.6.8 and 6.1.1.4'
_computing_data_collection     'CrysAlis PRO (Agilent, 2012)'
_computing_cell_refinement     'CrysAlis PRO (Agilent, 2012)'
_computing_data_reduction     'CrysAlis PRO (Agilent, 2012)'
_computing_structure_solution     'SHELXS97 (Sheldrick, 2008)'
_computing_structure_refinement     'SHELXL97 (Sheldrick, 2008)'
_computing_molecular_graphics
          'ORTEP-3 for Windows (Farrugia, 2012) and DIAMOND (Brandenburg, 1999)'
_computing_publication_material     'WinGX (Farrugia, 2012)'
loop_
    _atom_site_type_symbol
    _atom_site_label
    _atom_site_fract_x
    _atom_site_fract_y
    _atom_site_fract_z
    _atom_site_U_iso_or_equiv
    _atom_site_adp_type
    _atom_site_calc_flag
    _atom_site_refinement_flags
    _atom_site_occupancy
    _atom_site_symmetry_multiplicity
    _atom_site_disorder_assembly
    _atom_site_disorder_group
    Cs Cs1 0.152844(10) 0.314498(19) 0.109026(12) 0.01416(8) Uani d . 1 1 . .
    Ca Ca1 0.0000 0.33665(10) 0.2500 0.01801(14) Uani d S 1 2 . .
    C C1 0.12874(17) 0.1846(3) 0.4980(2) 0.0118(4) Uani d . 1 1 . .
    O O1 0.06123(14) 0.3069(2) 0.43831(17) 0.0135(3) Uani d . 1 1 . .
    O O2 0.17036(14) 0.1342(3) 0.60819(16) 0.0183(3) Uani d . 1 1 . .
    C C2 0.15913(16) 0.0871(3) 0.4234(2) 0.0114(3) Uani d . 1 1 . .
    O O4 0.22599(14) -0.0311(3) 0.47650(17) 0.0179(3) Uani d . 1 1 . .
    O O3 0.10886(13) 0.1373(2) 0.30886(16) 0.0133(3) Uani d . 1 1 . .
    O O1W -0.03349(15) 0.1582(2) -0.15099(18) 0.0161(3) Uani d D 1 1 . .
    H H1 -0.071(3) 0.159(6) -0.133(5) 0.033(12) Uiso d D 1 1 . .
    H H2 -0.049(4) 0.079(5) -0.202(4) 0.037(12) Uiso d D 1 1 . .
    O O2W 0.10155(13) 0.5272(2) 0.28003(17) 0.0162(3) Uani d D 1 1 . .
    H H3 0.088(4) 0.632(4) 0.254(4) 0.027(10) Uiso d D 1 1 . .
    H H4 0.154(3) 0.532(8) 0.351(3) 0.050(15) Uiso d D 1 1 . .
loop_
    _atom_site_aniso_label
    _atom_site_aniso_U_11
    _atom_site_aniso_U_22
    _atom_site_aniso_U_33
    _atom_site_aniso_U_12
    _atom_site_aniso_U_13
    _atom_site_aniso_U_23
    Cs1 0.01329(9) 0.01645(10) 0.01254(9) -0.00098(4) 0.00792(7) -0.00063(4)
    Ca1 0.0185(3) 0.0180(3) 0.0172(3) 0.000 0.0109(3) 0.000
    C1 0.0101(8) 0.0146(9) 0.0100(9) -0.0015(6) 0.0060(7) -0.0013(6)
    O1 0.0136(7) 0.0154(7) 0.0114(7) 0.0021(5) 0.0077(6) -0.0001(5)
    O2 0.0168(7) 0.0263(9) 0.0110(7) 0.0042(7) 0.0082(6) 0.0034(6)
    C2 0.0111(8) 0.0115(8) 0.0113(8) -0.0003(7) 0.0068(7) -0.0013(6)
    O4 0.0160(7) 0.0200(8) 0.0154(7) 0.0066(6) 0.0086(6) 0.0012(6)
    O3 0.0151(7) 0.0138(7) 0.0110(7) 0.0018(6) 0.0082(6) 0.0005(5)
    O1W 0.0188(8) 0.0156(7) 0.0158(8) -0.0026(6) 0.0117(7) -0.0031(6)
    O2W 0.0132(7) 0.0142(7) 0.0154(7) -0.0014(6) 0.0060(6) 0.0022(6)
_geom_special_details
;
All e.s.d.'s (except the e.s.d. in the dihedral angle between two l.s. planes)
are estimated using the full covariance matrix. The cell e.s.d.'s are taken
into account individually in the estimation of e.s.d.'s in distances, angles
and torsion angles; correlations between e.s.d.'s in cell parameters are only
used when they are defined by crystal symmetry. An approximate (isotropic)
treatment of cell e.s.d.'s is used for estimating e.s.d.'s involving l.s.
planes.
;
loop_
    _geom_bond_atom_site_label_1
    _geom_bond_atom_site_label_2
    _geom_bond_site_symmetry_2
    _geom_bond_distance
    _geom_bond_publ_flag
    Cs1 O2 7_556 3.0837(18) ?
    Cs1 O4 4 3.1206(18) ?
    Cs1 O1W . 3.1369(19) ?
    Cs1 O1 2 3.2557(18) ?
    Cs1 O2 6 3.299(2) ?
    Cs1 O1 6_565 3.3124(17) ?
    Cs1 O2W . 3.318(2) ?
    Cs1 O4 6 3.434(2) ?
    Cs1 O3 . 3.4688(17) ?
    Ca1 O2W . 2.0456(18) ?
    Ca1 O3 . 2.0797(18) ?
    Ca1 O1 . 2.0823(18) ?
    C1 O2 . 1.246(3) ?
    C1 O1 . 1.269(3) ?
    C1 C2 . 1.559(3) ?
    C2 O4 . 1.238(3) ?
    C2 O3 . 1.275(3) ?
    O1W H1 . 0.81(3) ?
    O1W H2 . 0.81(3) ?
    O2W H3 . 0.82(3) ?
    O2W H4 . 0.81(3) ?
loop_
    _geom_angle_atom_site_label_1
    _geom_angle_atom_site_label_2
    _geom_angle_atom_site_label_3
    _geom_angle_site_symmetry_1
    _geom_angle_site_symmetry_3
    _geom_angle
    _geom_angle_publ_flag
    O2 Cs1 O4 7_556 4 93.63(5) ?
    O2 Cs1 O1W 7_556 . 163.78(5) ?
    O4 Cs1 O1W 4 . 98.53(5) ?
    O2 Cs1 O1 7_556 2 110.34(5) ?
    O4 Cs1 O1 4 2 146.74(5) ?
    O1W Cs1 O1 . 2 63.58(5) ?
    O2 Cs1 O2 7_556 6 96.06(5) ?
    O4 Cs1 O2 4 6 106.19(5) ?
    O1W Cs1 O2 . 6 70.28(5) ?
    O1 Cs1 O2 2 6 94.20(5) ?
    O2 Cs1 O1 7_556 6_565 115.89(5) ?
    O4 Cs1 O1 4 6_565 64.42(5) ?
    O1W Cs1 O1 . 6_565 79.29(5) ?
    O1 Cs1 O1 2 6_565 84.04(4) ?
    O2 Cs1 O1 6 6_565 146.60(4) ?
    O2 Cs1 O2W 7_556 . 63.16(5) ?
    O4 Cs1 O2W 4 . 127.09(5) ?
    O1W Cs1 O2W . . 116.03(5) ?
    O1 Cs1 O2W 2 . 53.63(4) ?
    O2 Cs1 O2W 6 . 122.16(4) ?
    O1 Cs1 O2W 6_565 . 83.25(4) ?
    O2 Cs1 O4 7_556 6 109.66(5) ?
    O4 Cs1 O4 4 6 59.65(6) ?
    O1W Cs1 O4 . 6 68.25(5) ?
    O1 Cs1 O4 2 6 127.01(4) ?
    O2 Cs1 O4 6 6 48.27(4) ?
    O1 Cs1 O4 6_565 6 107.77(4) ?
    O2W Cs1 O4 . 6 168.93(4) ?
    O2 Cs1 O3 7_556 . 65.75(5) ?
    O4 Cs1 O3 4 . 158.59(4) ?
    O1W Cs1 O3 . . 100.76(5) ?
    O1 Cs1 O3 2 . 53.03(4) ?
    O2 Cs1 O3 6 . 72.14(4) ?
    O1 Cs1 O3 6_565 . 128.54(4) ?
    O2W Cs1 O3 . . 50.03(4) ?
    O4 Cs1 O3 6 . 120.07(4) ?
    O2 Cs1 C1 7_556 6 112.56(5) ?
    O4 Cs1 C1 4 6 97.66(5) ?
    O1W Cs1 C1 . 6 55.28(5) ?
    O1 Cs1 C1 2 6 94.08(4) ?
    O2 Cs1 C1 6 6 17.78(4) ?
    O1 Cs1 C1 6_565 6 128.86(4) ?
    O2W Cs1 C1 . 6 134.64(5) ?
    O4 Cs1 C1 6 6 38.09(4) ?
    O3 Cs1 C1 . 6 85.85(4) ?
    O2 Cs1 C1 7_556 6_565 98.81(5) ?
    O4 Cs1 C1 4 6_565 56.66(5) ?
    O1W Cs1 C1 . 6_565 96.84(5) ?
    O1 Cs1 C1 2 6_565 95.90(5) ?
    O2 Cs1 C1 6 6_565 157.84(5) ?
    O1 Cs1 C1 6_565 6_565 18.14(4) ?
    O2W Cs1 C1 . 6_565 79.44(5) ?
    O4 Cs1 C1 6 6_565 110.71(4) ?
    O3 Cs1 C1 . 6_565 129.22(4) ?
    C1 Cs1 C1 6 6_565 141.18(6) ?
    O2 Cs1 C2 7_556 6 119.80(5) ?
    O4 Cs1 C2 4 6 75.48(5) ?
    O1W Cs1 C2 . 6 54.11(5) ?
    O1 Cs1 C2 2 6 109.27(4) ?
    O2 Cs1 C2 6 6 37.89(4) ?
    O1 Cs1 C2 6_565 6 111.62(4) ?
    O2W Cs1 C2 . 6 157.40(4) ?
    O4 Cs1 C2 6 6 17.93(4) ?
    O3 Cs1 C2 . 6 108.86(4) ?
    C1 Cs1 C2 6 6 23.10(5) ?
    C1 Cs1 C2 6_565 6 119.95(4) ?
    O2 Cs1 H1 7_556 . 154.3(7) ?
    O4 Cs1 H1 4 . 111.6(6) ?
    O1W Cs1 H1 . . 14.1(5) ?
    O1 Cs1 H1 2 . 49.6(5) ?
    O2 Cs1 H1 6 . 72.7(8) ?
    O1 Cs1 H1 6_565 . 81.2(8) ?
    O2W Cs1 H1 . . 102.6(6) ?
    O4 Cs1 H1 6 . 80.5(6) ?
    O3 Cs1 H1 . . 88.6(6) ?
    C1 Cs1 H1 6 . 60.7(8) ?
    C1 Cs1 H1 6_565 . 99.3(8) ?
    C2 Cs1 H1 6 . 64.9(6) ?
    O2W Ca1 O2W 2 . 94.03(11) ?
    O2W Ca1 O3 2 2 88.28(7) ?
    O2W Ca1 O3 . 2 170.75(7) ?
    O2W Ca1 O3 2 . 170.75(7) ?
    O2W Ca1 O3 . . 88.28(7) ?
    O3 Ca1 O3 2 . 90.86(10) ?
    O2W Ca1 O1 2 . 91.87(7) ?
    O2W Ca1 O1 . . 96.30(7) ?
    O3 Ca1 O1 2 . 92.57(7) ?
    O3 Ca1 O1 . . 78.97(7) ?
    O2W Ca1 O1 2 2 96.30(7) ?
    O2W Ca1 O1 . 2 91.87(7) ?
    O3 Ca1 O1 2 2 78.97(7) ?
    O3 Ca1 O1 . 2 92.57(7) ?
    O1 Ca1 O1 . 2 168.01(10) ?
    O2W Ca1 C1 2 2 95.70(7) ?
    O2W Ca1 C1 . 2 115.59(7) ?
    O3 Ca1 C1 2 2 55.22(6) ?
    O3 Ca1 C1 . 2 91.35(7) ?
    O1 Ca1 C1 . 2 146.48(7) ?
    O1 Ca1 C1 2 2 23.78(6) ?
    O2W Ca1 C1 2 . 115.59(7) ?
    O2W Ca1 C1 . . 95.70(7) ?
    O3 Ca1 C1 2 . 91.35(7) ?
    O3 Ca1 C1 . . 55.22(6) ?
    O1 Ca1 C1 . . 23.78(6) ?
    O1 Ca1 C1 2 . 146.48(7) ?
    C1 Ca1 C1 2 . 134.14(9) ?
    O2W Ca1 C2 2 2 91.60(7) ?
    O2W Ca1 C2 . 2 147.17(7) ?
    O3 Ca1 C2 2 2 23.63(6) ?
    O3 Ca1 C2 . 2 91.29(7) ?
    O1 Ca1 C2 . 2 115.82(7) ?
    O1 Ca1 C2 2 2 55.35(6) ?
    C1 Ca1 C2 2 2 31.60(6) ?
    C1 Ca1 C2 . 2 110.84(6) ?
    O2W Ca1 C2 2 . 147.17(7) ?
    O2W Ca1 C2 . . 91.60(6) ?
    O3 Ca1 C2 2 . 91.29(7) ?
    O3 Ca1 C2 . . 23.63(6) ?
    O1 Ca1 C2 . . 55.35(6) ?
    O1 Ca1 C2 2 . 115.82(7) ?
    C1 Ca1 C2 2 . 110.84(6) ?
    C1 Ca1 C2 . . 31.60(6) ?
    C2 Ca1 C2 2 . 100.91(9) ?
    O2W Ca1 Cs1 2 2 54.62(5) ?
    O2W Ca1 Cs1 . 2 129.31(6) ?
    O3 Ca1 Cs1 2 2 58.85(5) ?
    O3 Ca1 Cs1 . 2 117.46(5) ?
    O1 Ca1 Cs1 . 2 52.98(5) ?
    O1 Ca1 Cs1 2 2 126.43(5) ?
    C1 Ca1 Cs1 2 2 107.11(5) ?
    C1 Ca1 Cs1 . 2 71.01(5) ?
    C2 Ca1 Cs1 2 2 79.22(4) ?
    C2 Ca1 Cs1 . 2 97.83(4) ?
    O2W Ca1 Cs1 2 . 129.31(6) ?
    O2W Ca1 Cs1 . . 54.62(5) ?
    O3 Ca1 Cs1 2 . 117.46(5) ?
    O3 Ca1 Cs1 . . 58.85(5) ?
    O1 Ca1 Cs1 . . 126.43(5) ?
    O1 Ca1 Cs1 2 . 52.98(5) ?
    C1 Ca1 Cs1 2 . 71.01(5) ?
    C1 Ca1 Cs1 . . 107.11(5) ?
    C2 Ca1 Cs1 2 . 97.83(4) ?
    C2 Ca1 Cs1 . . 79.22(4) ?
    Cs1 Ca1 Cs1 2 . 175.41(2) ?
    O2W Ca1 H3 2 . 80.6(9) ?
    O2W Ca1 H3 . . 14.7(9) ?
    O3 Ca1 H3 2 . 161.3(9) ?
    O3 Ca1 H3 . . 102.5(9) ?
    O1 Ca1 H3 . . 102.7(10) ?
    O1 Ca1 H3 2 . 87.3(10) ?
    C1 Ca1 H3 2 . 110.7(10) ?
    C1 Ca1 H3 . . 107.0(10) ?
    C2 Ca1 H3 2 . 141.0(10) ?
    C2 Ca1 H3 . . 106.2(9) ?
    Cs1 Ca1 H3 2 . 123.2(10) ?
    Cs1 Ca1 H3 . . 61.3(10) ?
    O2W Ca1 H4 2 . 100.2(12) ?
    O2W Ca1 H4 . . 16.9(10) ?
    O3 Ca1 H4 2 . 169.1(11) ?
    O3 Ca1 H4 . . 79.6(12) ?
    O1 Ca1 H4 . . 80.4(10) ?
    O1 Ca1 H4 2 . 106.6(10) ?
    C1 Ca1 H4 2 . 129.7(10) ?
    C1 Ca1 H4 . . 78.8(10) ?
    C2 Ca1 H4 2 . 159.8(11) ?
    C2 Ca1 H4 . . 77.8(11) ?
    Cs1 Ca1 H4 2 . 121.0(11) ?
    Cs1 Ca1 H4 . . 62.0(11) ?
    H3 Ca1 H4 . . 29.4(14) ?
    O2 C1 O1 . . 125.9(2) ?
    O2 C1 C2 . . 118.1(2) ?
    O1 C1 C2 . . 116.0(2) ?
    O2 C1 Ca1 . . 166.71(17) ?
    C2 C1 Ca1 . . 74.64(12) ?
    O2 C1 Cs1 . 6_556 53.94(13) ?
    O1 C1 Cs1 . 6_556 138.48(15) ?
    C2 C1 Cs1 . 6_556 79.72(11) ?
    Ca1 C1 Cs1 . 6_556 130.00(7) ?
    O2 C1 Cs1 . 6_566 88.32(14) ?
    O1 C1 Cs1 . 6_566 54.36(11) ?
    C2 C1 Cs1 . 6_566 133.18(13) ?
    Ca1 C1 Cs1 . 6_566 84.67(5) ?
    Cs1 C1 Cs1 6_556 6_566 141.18(6) ?
    C1 O1 Ca1 . . 114.80(15) ?
    C1 O1 Cs1 . 2 125.89(14) ?
    Ca1 O1 Cs1 . 2 96.32(6) ?
    C1 O1 Cs1 . 6_566 107.50(14) ?
    Ca1 O1 Cs1 . 6_566 115.34(7) ?
    Cs1 O1 Cs1 2 6_566 95.96(4) ?
    C1 O2 Cs1 . 7_556 147.27(17) ?
    C1 O2 Cs1 . 6_556 108.28(15) ?
    Cs1 O2 Cs1 7_556 6_556 97.86(5) ?
    O4 C2 O3 . . 125.9(2) ?
    O4 C2 C1 . . 119.50(19) ?
    O3 C2 C1 . . 114.60(18) ?
    O4 C2 Ca1 . . 166.69(16) ?
    C1 C2 Ca1 . . 73.76(11) ?
    O4 C2 Cs1 . 6_556 58.69(13) ?
    O3 C2 Cs1 . 6_556 137.27(14) ?
    C1 C2 Cs1 . 6_556 77.18(11) ?
    Ca1 C2 Cs1 . 6_556 128.24(7) ?
    C2 O4 Cs1 . 4_545 127.57(15) ?
    C2 O4 Cs1 . 6_556 103.37(14) ?
    Cs1 O4 Cs1 4_545 6_556 120.35(6) ?
    C2 O3 Ca1 . . 115.54(14) ?
    C2 O3 Cs1 . . 138.80(14) ?
    Ca1 O3 Cs1 . . 90.28(6) ?
    Cs1 O1W H1 . . 95(4) ?
    Cs1 O1W H2 . . 141(4) ?
    H1 O1W H2 . . 111(5) ?
    Ca1 O2W Cs1 . . 95.21(6) ?
    Ca1 O2W H3 . . 126(3) ?
    Cs1 O2W H3 . . 105(3) ?
    Ca1 O2W H4 . . 116(4) ?
    Cs1 O2W H4 . . 106(4) ?
    H3 O2W H4 . . 106(5) ?
loop_
    _geom_torsion_atom_site_label_1
    _geom_torsion_atom_site_label_2
    _geom_torsion_atom_site_label_3
    _geom_torsion_atom_site_label_4
    _geom_torsion_site_symmetry_1
    _geom_torsion_site_symmetry_2
    _geom_torsion_site_symmetry_3
    _geom_torsion_site_symmetry_4
    _geom_torsion
    _geom_torsion_publ_flag
    O2 Cs1 Ca1 O2W 7_556 . . 2 115.19(8) ?
    O4 Cs1 Ca1 O2W 4 . . 2 39.97(10) ?
    O1W Cs1 Ca1 O2W . . . 2 -79.43(7) ?
    O1 Cs1 Ca1 O2W 2 . . 2 -63.90(9) ?
    O2 Cs1 Ca1 O2W 6 . . 2 -149.93(7) ?
    O1 Cs1 Ca1 O2W 6_565 . . 2 0.17(7) ?
    O2W Cs1 Ca1 O2W . . . 2 61.95(13) ?
    O4 Cs1 Ca1 O2W 6 . . 2 -135.51(8) ?
    O3 Cs1 Ca1 O2W . . . 2 174.67(9) ?
    C1 Cs1 Ca1 O2W 6 . . 2 -134.13(7) ?
    C1 Cs1 Ca1 O2W 6_565 . . 2 18.20(7) ?
    C2 Cs1 Ca1 O2W 6 . . 2 -125.01(8) ?
    O2 Cs1 Ca1 O2W 7_556 . . . 53.23(7) ?
    O4 Cs1 Ca1 O2W 4 . . . -21.98(10) ?
    O1W Cs1 Ca1 O2W . . . . -141.38(7) ?
    O1 Cs1 Ca1 O2W 2 . . . -125.86(9) ?
    O2 Cs1 Ca1 O2W 6 . . . 148.11(7) ?
    O1 Cs1 Ca1 O2W 6_565 . . . -61.78(7) ?
    O4 Cs1 Ca1 O2W 6 . . . 162.53(8) ?
    O3 Cs1 Ca1 O2W . . . . 112.72(8) ?
    C1 Cs1 Ca1 O2W 6 . . . 163.92(7) ?
    C1 Cs1 Ca1 O2W 6_565 . . . -43.75(7) ?
    C2 Cs1 Ca1 O2W 6 . . . 173.04(7) ?
    O2 Cs1 Ca1 O3 7_556 . . 2 -132.36(7) ?
    O4 Cs1 Ca1 O3 4 . . 2 152.42(10) ?
    O1W Cs1 Ca1 O3 . . . 2 33.02(7) ?
    O1 Cs1 Ca1 O3 2 . . 2 48.55(8) ?
    O2 Cs1 Ca1 O3 6 . . 2 -37.49(6) ?
    O1 Cs1 Ca1 O3 6_565 . . 2 112.62(6) ?
    O2W Cs1 Ca1 O3 . . . 2 174.40(8) ?
    O4 Cs1 Ca1 O3 6 . . 2 -23.07(8) ?
    O3 Cs1 Ca1 O3 . . . 2 -72.88(11) ?
    C1 Cs1 Ca1 O3 6 . . 2 -21.68(7) ?
    C1 Cs1 Ca1 O3 6_565 . . 2 130.65(7) ?
    C2 Cs1 Ca1 O3 6 . . 2 -12.56(7) ?
    O2 Cs1 Ca1 O3 7_556 . . . -59.48(7) ?
    O4 Cs1 Ca1 O3 4 . . . -134.70(10) ?
    O1W Cs1 Ca1 O3 . . . . 105.90(7) ?
    O1 Cs1 Ca1 O3 2 . . . 121.43(8) ?
    O2 Cs1 Ca1 O3 6 . . . 35.39(7) ?
    O1 Cs1 Ca1 O3 6_565 . . . -174.50(6) ?
    O2W Cs1 Ca1 O3 . . . . -112.72(8) ?
    O4 Cs1 Ca1 O3 6 . . . 49.81(8) ?
    C1 Cs1 Ca1 O3 6 . . . 51.20(7) ?
    C1 Cs1 Ca1 O3 6_565 . . . -156.47(7) ?
    C2 Cs1 Ca1 O3 6 . . . 60.32(7) ?
    O2 Cs1 Ca1 O1 7_556 . . . -15.86(8) ?
    O4 Cs1 Ca1 O1 4 . . . -91.08(11) ?
    O1W Cs1 Ca1 O1 . . . . 149.52(7) ?
    O1 Cs1 Ca1 O1 2 . . . 165.05(12) ?
    O2 Cs1 Ca1 O1 6 . . . 79.01(7) ?
    O1 Cs1 Ca1 O1 6_565 . . . -130.88(6) ?
    O2W Cs1 Ca1 O1 . . . . -69.10(9) ?
    O4 Cs1 Ca1 O1 6 . . . 93.43(8) ?
    O3 Cs1 Ca1 O1 . . . . 43.62(8) ?
    C1 Cs1 Ca1 O1 6 . . . 94.82(7) ?
    C1 Cs1 Ca1 O1 6_565 . . . -112.85(7) ?
    C2 Cs1 Ca1 O1 6 . . . 103.94(7) ?
    O2 Cs1 Ca1 O1 7_556 . . 2 179.09(7) ?
    O4 Cs1 Ca1 O1 4 . . 2 103.88(10) ?
    O1W Cs1 Ca1 O1 . . . 2 -15.53(7) ?
    O2 Cs1 Ca1 O1 6 . . 2 -86.03(7) ?
    O1 Cs1 Ca1 O1 6_565 . . 2 64.08(8) ?
    O2W Cs1 Ca1 O1 . . . 2 125.86(9) ?
    O4 Cs1 Ca1 O1 6 . . 2 -71.61(8) ?
    O3 Cs1 Ca1 O1 . . . 2 -121.43(8) ?
    C1 Cs1 Ca1 O1 6 . . 2 -70.23(7) ?
    C1 Cs1 Ca1 O1 6_565 . . 2 82.10(7) ?
    C2 Cs1 Ca1 O1 6 . . 2 -61.11(7) ?
    O2 Cs1 Ca1 C1 7_556 . . 2 -163.20(6) ?
    O4 Cs1 Ca1 C1 4 . . 2 121.58(10) ?
    O1W Cs1 Ca1 C1 . . . 2 2.18(6) ?
    O1 Cs1 Ca1 C1 2 . . 2 17.71(7) ?
    O2 Cs1 Ca1 C1 6 . . 2 -68.32(6) ?
    O1 Cs1 Ca1 C1 6_565 . . 2 81.78(6) ?
    O2W Cs1 Ca1 C1 . . . 2 143.56(8) ?
    O4 Cs1 Ca1 C1 6 . . 2 -53.90(7) ?
    O3 Cs1 Ca1 C1 . . . 2 -103.72(7) ?
    C1 Cs1 Ca1 C1 6 . . 2 -52.52(7) ?
    C1 Cs1 Ca1 C1 6_565 . . 2 99.81(5) ?
    C2 Cs1 Ca1 C1 6 . . 2 -43.40(6) ?
    O2 Cs1 Ca1 C1 7_556 . . . -31.54(6) ?
    O4 Cs1 Ca1 C1 4 . . . -106.76(10) ?
    O1W Cs1 Ca1 C1 . . . . 133.84(6) ?
    O1 Cs1 Ca1 C1 2 . . . 149.37(8) ?
    O2 Cs1 Ca1 C1 6 . . . 63.34(6) ?
    O1 Cs1 Ca1 C1 6_565 . . . -146.56(6) ?
    O2W Cs1 Ca1 C1 . . . . -84.78(8) ?
    O4 Cs1 Ca1 C1 6 . . . 77.76(7) ?
    O3 Cs1 Ca1 C1 . . . . 27.94(7) ?
    C1 Cs1 Ca1 C1 6 . . . 79.14(4) ?
    C1 Cs1 Ca1 C1 6_565 . . . -128.53(6) ?
    C2 Cs1 Ca1 C1 6 . . . 88.26(6) ?
    O2 Cs1 Ca1 C2 7_556 . . 2 -146.25(6) ?
    O4 Cs1 Ca1 C2 4 . . 2 138.54(9) ?
    O1W Cs1 Ca1 C2 . . . 2 19.14(6) ?
    O1 Cs1 Ca1 C2 2 . . 2 34.66(7) ?
    O2 Cs1 Ca1 C2 6 . . 2 -51.37(5) ?
    O1 Cs1 Ca1 C2 6_565 . . 2 98.74(5) ?
    O2W Cs1 Ca1 C2 . . . 2 160.52(8) ?
    O4 Cs1 Ca1 C2 6 . . 2 -36.95(7) ?
    O3 Cs1 Ca1 C2 . . . 2 -86.76(7) ?
    C1 Cs1 Ca1 C2 6 . . 2 -35.56(6) ?
    C1 Cs1 Ca1 C2 6_565 . . 2 116.76(6) ?
    C2 Cs1 Ca1 C2 6 . . 2 -26.45(8) ?
    O2 Cs1 Ca1 C2 7_556 . . . -46.56(6) ?
    O4 Cs1 Ca1 C2 4 . . . -121.77(9) ?
    O1W Cs1 Ca1 C2 . . . . 118.83(6) ?
    O1 Cs1 Ca1 C2 2 . . . 134.35(7) ?
    O2 Cs1 Ca1 C2 6 . . . 48.32(5) ?
    O1 Cs1 Ca1 C2 6_565 . . . -161.57(5) ?
    O2W Cs1 Ca1 C2 . . . . -99.79(7) ?
    O4 Cs1 Ca1 C2 6 . . . 62.74(7) ?
    O3 Cs1 Ca1 C2 . . . . 12.93(7) ?
    C1 Cs1 Ca1 C2 6 . . . 64.13(6) ?
    C1 Cs1 Ca1 C2 6_565 . . . -143.54(6) ?
    C2 Cs1 Ca1 C2 6 . . . 73.24(2) ?
    O2W Ca1 C1 O2 2 . . . 15.1(8) ?
    O2W Ca1 C1 O2 . . . . 112.3(7) ?
    O3 Ca1 C1 O2 2 . . . -73.7(8) ?
    O3 Ca1 C1 O2 . . . . -163.8(8) ?
    O1 Ca1 C1 O2 . . . . 19.6(7) ?
    O1 Ca1 C1 O2 2 . . . -145.6(7) ?
    C1 Ca1 C1 O2 2 . . . -113.1(8) ?
    C2 Ca1 C1 O2 2 . . . -87.4(7) ?
    C2 Ca1 C1 O2 . . . . -164.0(8) ?
    Cs1 Ca1 C1 O2 2 . . . -17.4(7) ?
    Cs1 Ca1 C1 O2 . . . . 167.0(7) ?
    O2W Ca1 C1 O1 2 . . . -4.56(18) ?
    O2W Ca1 C1 O1 . . . . 92.68(17) ?
    O3 Ca1 C1 O1 2 . . . -93.30(16) ?
    O3 Ca1 C1 O1 . . . . 176.60(19) ?
    O1 Ca1 C1 O1 2 . . . -165.18(13) ?
    C1 Ca1 C1 O1 2 . . . -132.75(17) ?
    C2 Ca1 C1 O1 2 . . . -106.99(16) ?
    C2 Ca1 C1 O1 . . . . 176.4(2) ?
    Cs1 Ca1 C1 O1 2 . . . -37.03(15) ?
    Cs1 Ca1 C1 O1 . . . . 147.37(15) ?
    O2W Ca1 C1 C2 2 . . . 179.01(11) ?
    O2W Ca1 C1 C2 . . . . -83.74(12) ?
    O3 Ca1 C1 C2 2 . . . 90.27(12) ?
    O3 Ca1 C1 C2 . . . . 0.17(11) ?
    O1 Ca1 C1 C2 . . . . -176.4(2) ?
    O1 Ca1 C1 C2 2 . . . 18.39(18) ?
    C1 Ca1 C1 C2 2 . . . 50.82(10) ?
    C2 Ca1 C1 C2 2 . . . 76.58(14) ?
    Cs1 Ca1 C1 C2 2 . . . 146.54(11) ?
    Cs1 Ca1 C1 C2 . . . . -29.06(11) ?
    O2W Ca1 C1 Cs1 2 . . 6_556 117.19(10) ?
    O2W Ca1 C1 Cs1 . . . 6_556 -145.57(10) ?
    O3 Ca1 C1 Cs1 2 . . 6_556 28.45(10) ?
    O3 Ca1 C1 Cs1 . . . 6_556 -61.65(9) ?
    O1 Ca1 C1 Cs1 . . . 6_556 121.8(2) ?
    O1 Ca1 C1 Cs1 2 . . 6_556 -43.43(17) ?
    C1 Ca1 C1 Cs1 2 . . 6_556 -11.00(6) ?
    C2 Ca1 C1 Cs1 2 . . 6_556 14.76(11) ?
    C2 Ca1 C1 Cs1 . . . 6_556 -61.82(11) ?
    Cs1 Ca1 C1 Cs1 2 . . 6_556 84.72(8) ?
    Cs1 Ca1 C1 Cs1 . . . 6_556 -90.88(8) ?
    O2W Ca1 C1 Cs1 2 . . 6_566 -43.40(8) ?
    O2W Ca1 C1 Cs1 . . . 6_566 53.84(7) ?
    O3 Ca1 C1 Cs1 2 . . 6_566 -132.14(6) ?
    O3 Ca1 C1 Cs1 . . . 6_566 137.76(8) ?
    O1 Ca1 C1 Cs1 . . . 6_566 -38.84(15) ?
    O1 Ca1 C1 Cs1 2 . . 6_566 155.98(10) ?
    C1 Ca1 C1 Cs1 2 . . 6_566 -171.59(5) ?
    C2 Ca1 C1 Cs1 2 . . 6_566 -145.83(5) ?
    C2 Ca1 C1 Cs1 . . . 6_566 137.59(12) ?
    Cs1 Ca1 C1 Cs1 2 . . 6_566 -75.87(3) ?
    Cs1 Ca1 C1 Cs1 . . . 6_566 108.53(3) ?
    O2 C1 O1 Ca1 . . . . -174.53(19) ?
    C2 C1 O1 Ca1 . . . . 3.8(2) ?
    Cs1 C1 O1 Ca1 6_556 . . . -100.7(2) ?
    Cs1 C1 O1 Ca1 6_566 . . . 129.79(16) ?
    O2 C1 O1 Cs1 . . . 2 -55.6(3) ?
    C2 C1 O1 Cs1 . . . 2 122.78(17) ?
    Ca1 C1 O1 Cs1 . . . 2 118.94(19) ?
    Cs1 C1 O1 Cs1 6_556 . . 2 18.2(3) ?
    Cs1 C1 O1 Cs1 6_566 . . 2 -111.26(16) ?
    O2 C1 O1 Cs1 . . . 6_566 55.7(3) ?
    C2 C1 O1 Cs1 . . . 6_566 -125.96(15) ?
    Ca1 C1 O1 Cs1 . . . 6_566 -129.79(16) ?
    Cs1 C1 O1 Cs1 6_556 . . 6_566 129.51(16) ?
    O2W Ca1 O1 C1 2 . . . 175.89(16) ?
    O2W Ca1 O1 C1 . . . . -89.85(17) ?
    O3 Ca1 O1 C1 2 . . . 87.52(16) ?
    O3 Ca1 O1 C1 . . . . -2.85(16) ?
    O1 Ca1 O1 C1 2 . . . 42.85(15) ?
    C1 Ca1 O1 C1 2 . . . 72.6(2) ?
    C2 Ca1 O1 C1 2 . . . 83.21(17) ?
    C2 Ca1 O1 C1 . . . . -2.27(14) ?
    Cs1 Ca1 O1 C1 2 . . . 134.50(17) ?
    Cs1 Ca1 O1 C1 . . . . -39.83(18) ?
    O2W Ca1 O1 Cs1 2 . . 2 41.39(6) ?
    O2W Ca1 O1 Cs1 . . . 2 135.65(6) ?
    O3 Ca1 O1 Cs1 2 . . 2 -46.97(6) ?
    O3 Ca1 O1 Cs1 . . . 2 -137.35(7) ?
    O1 Ca1 O1 Cs1 2 . . 2 -91.7(5) ?
    C1 Ca1 O1 Cs1 2 . . 2 -61.87(12) ?
    C1 Ca1 O1 Cs1 . . . 2 -134.50(18) ?
    C2 Ca1 O1 Cs1 2 . . 2 -51.29(7) ?
    C2 Ca1 O1 Cs1 . . . 2 -136.77(8) ?
    Cs1 Ca1 O1 Cs1 . . . 2 -174.33(3) ?
    O2W Ca1 O1 Cs1 2 . . 6_566 -58.29(8) ?
    O2W Ca1 O1 Cs1 . . . 6_566 35.97(8) ?
    O3 Ca1 O1 Cs1 2 . . 6_566 -146.65(8) ?
    O3 Ca1 O1 Cs1 . . . 6_566 122.98(8) ?
    O1 Ca1 O1 Cs1 2 . . 6_566 168.7(4) ?
    C1 Ca1 O1 Cs1 2 . . 6_566 -161.55(9) ?
    C1 Ca1 O1 Cs1 . . . 6_566 125.83(19) ?
    C2 Ca1 O1 Cs1 2 . . 6_566 -150.97(6) ?
    C2 Ca1 O1 Cs1 . . . 6_566 123.55(10) ?
    Cs1 Ca1 O1 Cs1 2 . . 6_566 -99.68(7) ?
    Cs1 Ca1 O1 Cs1 . . . 6_566 86.00(7) ?
    O1 C1 O2 Cs1 . . . 7_556 -90.7(4) ?
    C2 C1 O2 Cs1 . . . 7_556 91.0(3) ?
    Ca1 C1 O2 Cs1 . . . 7_556 -106.6(7) ?
    Cs1 C1 O2 Cs1 6_556 . . 7_556 141.3(3) ?
    Cs1 C1 O2 Cs1 6_566 . . 7_556 -48.5(3) ?
    O1 C1 O2 Cs1 . . . 6_556 128.0(2) ?
    C2 C1 O2 Cs1 . . . 6_556 -50.3(2) ?
    Ca1 C1 O2 Cs1 . . . 6_556 112.1(7) ?
    Cs1 C1 O2 Cs1 6_566 . . 6_556 170.22(7) ?
    O2 C1 C2 O4 . . . . -3.0(3) ?
    O1 C1 C2 O4 . . . . 178.5(2) ?
    Ca1 C1 C2 O4 . . . . -178.8(2) ?
    Cs1 C1 C2 O4 6_556 . . . -42.18(19) ?
    Cs1 C1 C2 O4 6_566 . . . 114.1(2) ?
    O2 C1 C2 O3 . . . . 175.6(2) ?
    O1 C1 C2 O3 . . . . -2.9(3) ?
    Ca1 C1 C2 O3 . . . . -0.25(16) ?
    Cs1 C1 C2 O3 6_556 . . . 136.42(18) ?
    Cs1 C1 C2 O3 6_566 . . . -67.3(2) ?
    O2 C1 C2 Ca1 . . . . 175.9(2) ?
    O1 C1 C2 Ca1 . . . . -2.63(16) ?
    Cs1 C1 C2 Ca1 6_556 . . . 136.67(5) ?
    Cs1 C1 C2 Ca1 6_566 . . . -67.05(14) ?
    O2 C1 C2 Cs1 . . . 6_556 39.20(19) ?
    O1 C1 C2 Cs1 . . . 6_556 -139.29(19) ?
    Ca1 C1 C2 Cs1 . . . 6_556 -136.67(5) ?
    Cs1 C1 C2 Cs1 6_566 . . 6_556 156.28(15) ?
    O2W Ca1 C2 O4 2 . . . 174.0(7) ?
    O2W Ca1 C2 O4 . . . . -86.1(7) ?
    O3 Ca1 C2 O4 2 . . . 85.2(7) ?
    O3 Ca1 C2 O4 . . . . -4.0(7) ?
    O1 Ca1 C2 O4 . . . . 177.4(8) ?
    O1 Ca1 C2 O4 2 . . . 6.8(7) ?
    C1 Ca1 C2 O4 2 . . . 32.2(7) ?
    C1 Ca1 C2 O4 . . . . 175.6(8) ?
    C2 Ca1 C2 O4 2 . . . 63.4(7) ?
    Cs1 Ca1 C2 O4 2 . . . 143.9(7) ?
    Cs1 Ca1 C2 O4 . . . . -32.6(7) ?
    O2W Ca1 C2 O3 2 . . . 178.02(16) ?
    O2W Ca1 C2 O3 . . . . -82.03(17) ?
    O3 Ca1 C2 O3 2 . . . 89.18(18) ?
    O1 Ca1 C2 O3 . . . . -178.59(19) ?
    O1 Ca1 C2 O3 2 . . . 10.82(18) ?
    C1 Ca1 C2 O3 2 . . . 36.19(17) ?
    C1 Ca1 C2 O3 . . . . 179.7(2) ?
    C2 Ca1 C2 O3 2 . . . 67.45(15) ?
    Cs1 Ca1 C2 O3 2 . . . 147.91(15) ?
    Cs1 Ca1 C2 O3 . . . . -28.54(15) ?
    O2W Ca1 C2 C1 2 . . . -1.64(19) ?
    O2W Ca1 C2 C1 . . . . 98.31(12) ?
    O3 Ca1 C2 C1 2 . . . -90.48(12) ?
    O3 Ca1 C2 C1 . . . . -179.7(2) ?
    O1 Ca1 C2 C1 . . . . 1.75(11) ?
    O1 Ca1 C2 C1 2 . . . -168.84(11) ?
    C1 Ca1 C2 C1 2 . . . -143.47(10) ?
    C2 Ca1 C2 C1 2 . . . -112.21(12) ?
    Cs1 Ca1 C2 C1 2 . . . -31.75(11) ?
    Cs1 Ca1 C2 C1 . . . . 151.80(11) ?
    O2W Ca1 C2 Cs1 2 . . 6_556 56.78(16) ?
    O2W Ca1 C2 Cs1 . . . 6_556 156.73(9) ?
    O3 Ca1 C2 Cs1 2 . . 6_556 -32.05(9) ?
    O3 Ca1 C2 Cs1 . . . 6_556 -121.23(19) ?
    O1 Ca1 C2 Cs1 . . . 6_556 60.17(9) ?
    O1 Ca1 C2 Cs1 2 . . 6_556 -110.41(9) ?
    C1 Ca1 C2 Cs1 2 . . 6_556 -85.05(9) ?
    C1 Ca1 C2 Cs1 . . . 6_556 58.42(11) ?
    C2 Ca1 C2 Cs1 2 . . 6_556 -53.78(6) ?
    Cs1 Ca1 C2 Cs1 2 . . 6_556 26.67(8) ?
    Cs1 Ca1 C2 Cs1 . . . 6_556 -149.78(8) ?
    O3 C2 O4 Cs1 . . . 4_545 18.6(3) ?
    C1 C2 O4 Cs1 . . . 4_545 -163.01(13) ?
    Ca1 C2 O4 Cs1 . . . 4_545 21.8(8) ?
    Cs1 C2 O4 Cs1 6_556 . . 4_545 146.96(19) ?
    O3 C2 O4 Cs1 . . . 6_556 -128.4(2) ?
    C1 C2 O4 Cs1 . . . 6_556 50.0(2) ?
    Ca1 C2 O4 Cs1 . . . 6_556 -125.2(7) ?
    O4 C2 O3 Ca1 . . . . 178.86(19) ?
    C1 C2 O3 Ca1 . . . . 0.4(2) ?
    Cs1 C2 O3 Ca1 6_556 . . . 98.19(19) ?
    O4 C2 O3 Cs1 . . . . -57.5(3) ?
    C1 C2 O3 Cs1 . . . . 123.99(18) ?
    Ca1 C2 O3 Cs1 . . . . 123.6(2) ?
    Cs1 C2 O3 Cs1 6_556 . . . -138.18(13) ?
    O2W Ca1 O3 C2 . . . . 97.94(16) ?
    O3 Ca1 O3 C2 2 . . . -91.27(16) ?
    O1 Ca1 O3 C2 . . . . 1.18(16) ?
    O1 Ca1 O3 C2 2 . . . -170.26(16) ?
    C1 Ca1 O3 C2 2 . . . -146.50(16) ?
    C1 Ca1 O3 C2 . . . . -0.22(14) ?
    C2 Ca1 O3 C2 2 . . . -114.89(16) ?
    Cs1 Ca1 O3 C2 2 . . . -36.38(17) ?
    Cs1 Ca1 O3 C2 . . . . 146.74(17) ?
    O2W Ca1 O3 Cs1 . . . . -48.80(6) ?
    O3 Ca1 O3 Cs1 2 . . . 121.99(6) ?
    O1 Ca1 O3 Cs1 . . . . -145.56(6) ?
    O1 Ca1 O3 Cs1 2 . . . 43.00(6) ?
    C1 Ca1 O3 Cs1 2 . . . 66.76(5) ?
    C1 Ca1 O3 Cs1 . . . . -146.96(8) ?
    C2 Ca1 O3 Cs1 2 . . . 98.37(5) ?
    C2 Ca1 O3 Cs1 . . . . -146.74(17) ?
    Cs1 Ca1 O3 Cs1 2 . . . 176.877(14) ?
    O2 Cs1 O3 C2 7_556 . . . -19.6(2) ?
    O4 Cs1 O3 C2 4 . . . -3.0(3) ?
    O1W Cs1 O3 C2 . . . . 150.9(2) ?
    O1 Cs1 O3 C2 2 . . . -164.4(2) ?
    O2 Cs1 O3 C2 6 . . . 85.8(2) ?
    O1 Cs1 O3 C2 6_565 . . . -124.3(2) ?
    O2W Cs1 O3 C2 . . . . -94.1(2) ?
    O4 Cs1 O3 C2 6 . . . 79.9(2) ?
    C1 Cs1 O3 C2 6 . . . 97.4(2) ?
    C1 Cs1 O3 C2 6_565 . . . -101.0(2) ?
    C2 Cs1 O3 C2 6 . . . 95.3(2) ?
    O2 Cs1 O3 Ca1 7_556 . . . 111.65(7) ?
    O4 Cs1 O3 Ca1 4 . . . 128.25(11) ?
    O1W Cs1 O3 Ca1 . . . . -77.83(6) ?
    O1 Cs1 O3 Ca1 2 . . . -33.05(5) ?
    O2 Cs1 O3 Ca1 6 . . . -142.87(7) ?
    O1 Cs1 O3 Ca1 6_565 . . . 6.97(8) ?
    O2W Cs1 O3 Ca1 . . . . 37.23(5) ?
    O4 Cs1 O3 Ca1 6 . . . -148.82(5) ?
    C1 Cs1 O3 Ca1 6 . . . -131.32(6) ?
    C1 Cs1 O3 Ca1 6_565 . . . 30.32(8) ?
    C2 Cs1 O3 Ca1 6 . . . -133.39(5) ?
    O2W Ca1 O2W Cs1 2 . . . -136.80(8) ?
    O3 Ca1 O2W Cs1 . . . . 52.16(6) ?
    O1 Ca1 O2W Cs1 . . . . 130.87(6) ?
    O1 Ca1 O2W Cs1 2 . . . -40.35(6) ?
    C1 Ca1 O2W Cs1 2 . . . -38.51(8) ?
    C1 Ca1 O2W Cs1 . . . . 106.96(6) ?
    C2 Ca1 O2W Cs1 2 . . . -37.56(14) ?
    C2 Ca1 O2W Cs1 . . . . 75.56(5) ?
    Cs1 Ca1 O2W Cs1 2 . . . 177.031(16) ?
    O2 Cs1 O2W Ca1 7_556 . . . -117.98(8) ?
    O4 Cs1 O2W Ca1 4 . . . 169.09(5) ?
    O1W Cs1 O2W Ca1 . . . . 43.91(7) ?
    O1 Cs1 O2W Ca1 2 . . . 30.93(5) ?
    O2 Cs1 O2W Ca1 6 . . . -38.25(8) ?
    O1 Cs1 O2W Ca1 6_565 . . . 118.48(6) ?
    O4 Cs1 O2W Ca1 6 . . . -66.5(2) ?
    O3 Cs1 O2W Ca1 . . . . -38.14(5) ?
    C1 Cs1 O2W Ca1 6 . . . -21.98(9) ?
    C1 Cs1 O2W Ca1 6_565 . . . 136.42(7) ?
    C2 Cs1 O2W Ca1 6 . . . -14.46(15) ?
loop_
    _geom_hbond_atom_site_label_D
    _geom_hbond_atom_site_label_H
    _geom_hbond_atom_site_label_A
    _geom_hbond_site_symmetry_A
    _geom_hbond_distance_DH
    _geom_hbond_distance_HA
    _geom_hbond_distance_DA
    _geom_hbond_angle_DHA
    _geom_hbond_publ_flag
    O1W H1 O2 2 0.81(7) 1.91(7) 2.714(4) 172(6) yes
    O1W H2 O3 5 0.81(4) 1.95(4) 2.736(2) 163(7) yes
    O2W H3 O1W 5_565 0.82(3) 1.89(3) 2.680(2) 164(5) yes
    O2W H4 O4 7_556 0.81(4) 1.92(3) 2.724(3) 176(7) yes
_iucr_refine_instructions_details
;
TITL importmoy in C 2/c
CELL  0.71073  16.8808   7.3212  13.5268   90.000  128.364   90.000
ZERR     4.00   0.0004   0.0002   0.0003    0.010    0.001    0.010
LATT   7
SYMM  - X,   Y, 1/2 - Z
SFAC  C    H    CA   CS    O
UNIT  16   32    4    8   48
MERG   2
FMAP   2
TEMP -173
SIZE 0.26 0.22 0.16
PLAN  -10
BOND $H
HTAB
CONF
OMIT 2 0 0
SADI O1W H1 O1W H2 O2W H3 O2W H4
ACTA
L.S.   10
WGHT    0.019900    5.113800
EXTI    0.004798
FVAR       1.49531
MOLE    1
CS1   4    0.152844    0.314498    0.109026    11.00000    0.01329    0.01645 =
         0.01254   -0.00063    0.00792   -0.00098
CA1   3    0.000000    0.336649    0.250000    10.50000    0.01850    0.01799 =
         0.01724    0.00000    0.01094    0.00000
C1    1    0.128741    0.184611    0.497956    11.00000    0.01008    0.01458 =
         0.01004   -0.00129    0.00596   -0.00146
O1    5    0.061225    0.306947    0.438310    11.00000    0.01356    0.01540 =
         0.01144   -0.00013    0.00775    0.00209
O2    5    0.170358    0.134244    0.608186    11.00000    0.01682    0.02625 =
         0.01105    0.00339    0.00820    0.00422
C2    1    0.159130    0.087107    0.423426    11.00000    0.01105    0.01155 =
         0.01132   -0.00130    0.00683   -0.00034
O4    5    0.225989   -0.031052    0.476501    11.00000    0.01602    0.01998 =
         0.01540    0.00124    0.00856    0.00655
O3    5    0.108863    0.137297    0.308859    11.00000    0.01511    0.01385 =
         0.01099    0.00055    0.00818    0.00183
O1W   5   -0.033490    0.158241   -0.150988    11.00000    0.01884    0.01557 =
         0.01578   -0.00314    0.01170   -0.00257
H1    2   -0.070961    0.158621   -0.132633    11.00000    0.03320
H2    2   -0.048697    0.078575   -0.201752    11.00000    0.03718
O2W   5    0.101550    0.527161    0.280034    11.00000    0.01320    0.01420 =
         0.01537    0.00218    0.00597   -0.00137
H3    2    0.088281    0.632414    0.253562    11.00000    0.02670
H4    2    0.154424    0.532493    0.351184    11.00000    0.04963
HKLF 4
REM  importmoy in C 2/c
REM R1 =  0.0241 for   2189 Fo > 4sig(Fo)  and  0.0250 for all   2196 data
REM    104 parameters refined using      6 restraints
END
;
