# Supplementary material for: Poly[di-μ-aqua-di­aqua­bis­(μ7-oxalato-κ9 O 1:O 1:O 1,O 2:O 2:O 2′:O 2′,O 1′:O 1′)calciumdicaesium]
Source: Acta Crystallogr Sect E Struct Rep Online. 2013 Aug 17;69(Pt 9):m493–4. doi: 10.1107/S1600536813022654 (PMC3884383; doi:10.1107/S1600536813022654)
Supplement: Supplementary file 2 [file e-69-0m493-Isup2.hkl]

#
# h,k,l, Fc-squared, Fo-squared, sigma(Fo-squared) and status flag
#
data_I
_shelx_title ' importmoy in C 2/c'
_shelx_refln_list_code          4
_shelx_F_calc_maximum      265.39
_exptl_crystal_F_000      1032.00
_reflns_d_resolution_high  0.6704
 
loop_
 _symmetry_equiv_pos_as_xyz
 'x, y, z'
 '-x, y, -z+1/2'
 'x+1/2, y+1/2, z'
 '-x+1/2, y+1/2, -z+1/2'
 '-x, -y, -z'
 'x, -y, z-1/2'
 '-x+1/2, -y+1/2, -z'
 'x+1/2, -y+1/2, z-1/2'
 
_cell_length_a    16.8808
_cell_length_b     7.3212
_cell_length_c    13.5268
_cell_angle_alpha  90.000
_cell_angle_beta  128.364
_cell_angle_gamma  90.000
 
_shelx_F_squared_multiplier     1.000
 
loop_
 _refln_index_h
 _refln_index_k
 _refln_index_l
 _refln_F_squared_calc
 _refln_F_squared_meas
 _refln_F_squared_sigma
 _refln_observed_status
   8   0   0     8089.33     8056.92    253.89 o
  10   0   0    43093.62    46820.45    538.09 o
  12   0   0    14704.24    15915.43    231.39 o
  14   0   0    10776.12    11852.67    154.78 o
  16   0   0    16695.70    16987.89   1178.00 o
  18   0   0     1974.67     1935.21     76.68 o
   1   1   0     5488.18     4417.16    112.56 o
   3   1   0     1515.65     1755.90     45.83 o
   5   1   0     1528.90     1981.06     42.64 o
   7   1   0    11685.66    10986.76    192.50 o
   9   1   0     2180.95     2323.10     26.10 o
  11   1   0       62.93      117.17      6.29 o
  13   1   0     5227.51     5406.20     83.71 o
  15   1   0      228.29      268.88      6.11 o
  17   1   0     1508.90     1597.86     33.97 o
  19   1   0     1985.44     1928.88     41.63 o
   2   2   0      494.41      531.91     20.79 o
   4   2   0    22953.14    23750.66    860.73 o
   8   2   0      382.31      392.64     14.94 o
  10   2   0    26218.60    25987.17    842.54 o
  12   2   0     3729.25     3757.98     69.25 o
  14   2   0     7044.46     7386.44    159.26 o
  16   2   0     2754.41     2811.01     75.65 o
  18   2   0        2.13       41.53     12.25 o
   1   3   0    18153.61    16002.29    203.76 o
   3   3   0    33627.93    33232.21   1151.88 o
   5   3   0    11906.71    11196.32    212.26 o
   7   3   0    37844.70    36234.84    948.72 o
   9   3   0    17573.15    17155.67    330.76 o
  11   3   0     5287.85     5209.55    147.12 o
  15   3   0       88.14      142.52     11.96 o
  17   3   0     4604.47     4707.48    123.70 o
   0   4   0     7644.87     6884.56    135.52 o
   2   4   0     1613.36     1345.78     24.20 o
   4   4   0      313.56      433.37     11.71 o
   6   4   0     5765.68     5701.72    129.31 o
   8   4   0      146.97      185.29      8.92 o
  10   4   0       29.84       77.37      7.09 o
  12   4   0      361.64      347.02      6.24 o
  14   4   0        0.90       36.95      6.01 o
  16   4   0        0.23       37.16     14.67 o
  18   4   0       49.12       53.14      4.77 o
   1   5   0    32205.94    31111.94    719.19 o
   3   5   0    41502.76    40348.62    368.85 o
   5   5   0      120.15      137.20      8.20 o
   7   5   0    28597.50    27589.47    553.02 o
   9   5   0    17715.78    17518.75    475.43 o
  11   5   0      807.94      869.44     41.45 o
  13   5   0    18818.04    19681.30    676.41 o
  15   5   0     1113.76     1115.84     47.49 o
  17   5   0     4019.09     3794.76    102.07 o
   2   6   0        6.80       77.15     28.54 o
   4   6   0     7990.92     7642.84    138.92 o
   6   6   0    15484.85    15681.67    242.21 o
   8   6   0     2970.48     2939.41     71.96 o
  10   6   0     7689.38     7547.29    141.79 o
  12   6   0     2220.18     2127.01     61.23 o
  14   6   0     3533.77     3440.04     92.80 o
  16   6   0     2443.51     2135.13     93.81 o
   1   7   0     1551.38     1546.04     18.33 o
   3   7   0     3441.14     3607.21     55.69 o
   5   7   0       33.54       59.55      9.62 o
   7   7   0      327.45      365.14     20.01 o
   9   7   0     2123.83     2227.70     46.90 o
  11   7   0      602.66      558.44     12.82 o
  13   7   0      176.59      187.64     19.45 o
  15   7   0      676.10      671.42     35.92 o
   0   8   0    25528.37    26389.77    276.49 o
   2   8   0     1156.97     1197.81     24.51 o
   4   8   0     9480.35     9641.75    200.69 o
   6   8   0    14403.60    14513.43    226.49 o
   8   8   0      408.02      437.97     11.76 o
  10   8   0    14307.83    14559.97    362.03 o
  12   8   0     1969.50     1870.68     51.31 o
   1   9   0     1871.83     1978.88     23.95 o
   3   9   0     2049.95     2137.95     39.39 o
   5   9   0      262.89      279.79     14.68 o
   7   9   0     3936.97     4092.37     89.64 o
   9   9   0      512.65      530.74     17.76 o
  11   9   0        2.34       34.09      7.24 o
   0  10   0     2479.08     2575.52    127.90 o
   2  10   0     1053.10     1121.38     12.70 o
   4  10   0     3642.02     3794.13     70.44 o
   6  10   0     1784.23     1781.97     29.58 o
 -19   1   1    17067.46    16173.88   1553.58 o
 -17   1   1      287.23      331.00     10.36 o
 -15   1   1    14355.47    15183.87    172.07 o
 -13   1   1    19676.80    21302.38    232.28 o
 -11   1   1    11186.32    11605.69    133.68 o
  -9   1   1    28475.84    28465.22   2227.10 o
  -7   1   1    20077.71    19670.14    376.56 o
  -3   1   1    21298.79    23871.73    343.72 o
  -1   1   1     2036.35     1447.38     43.94 o
   3   1   1    38711.50    42680.11    457.76 o
   9   1   1     2663.23     2599.48     65.37 o
  11   1   1    20380.49    21066.65    369.83 o
  13   1   1    13226.39    13984.52    259.17 o
  15   1   1    12274.83    12849.23    474.14 o
  17   1   1     7174.44     7165.64    134.84 o
 -20   2   1      525.97      502.42     46.16 o
 -18   2   1     5772.38     5543.17    123.33 o
 -16   2   1     3885.97     3886.61     78.67 o
 -14   2   1      107.66      182.97     29.49 o
 -12   2   1    20443.79    21509.89    435.69 o
 -10   2   1     8550.18     8893.15    181.40 o
  -8   2   1    32740.79    35133.30    681.16 o
  -4   2   1    28036.94    28105.98    818.06 o
   4   2   1    21680.68    23692.83    497.14 o
   6   2   1     5347.88     4682.49     86.69 o
   8   2   1    35668.39    34564.37    462.40 o
  10   2   1    13321.35    13072.81    323.45 o
  12   2   1       68.42      122.91     14.06 o
  14   2   1    18896.81    20020.68    729.64 o
  16   2   1      475.45      458.63     26.04 o
  18   2   1     3382.17     3357.55     83.94 o
 -19   3   1     1138.10     1148.69     29.73 o
 -17   3   1       64.85       88.81      8.14 o
 -15   3   1     2935.42     3009.63    110.12 o
 -13   3   1      259.74      281.91      6.64 o
 -11   3   1     1997.00     2014.89     35.99 o
  -9   3   1     8608.74     8335.59    156.76 o
  -7   3   1      435.00      452.02     29.43 o
  -5   3   1    18237.64    18370.79    344.73 o
  -3   3   1     8299.24     7826.14    101.77 o
  -1   3   1      293.87      380.15     30.17 o
   1   3   1    16783.24    16443.28    312.99 o
   3   3   1     1313.59     1240.48     31.94 o
   5   3   1    11377.56    11117.48    267.34 o
   7   3   1     7048.89     6654.37    111.38 o
   9   3   1        1.75       69.93     11.82 o
  11   3   1     4774.60     4681.83    122.76 o
  13   3   1     2598.50     2538.03     54.58 o
  15   3   1      598.86      585.84     20.60 o
  17   3   1     2039.10     1940.11     75.88 o
 -18   4   1     7610.76     7117.03    309.93 o
 -16   4   1    10459.65    10655.09    351.03 o
 -14   4   1      368.66      402.75     15.64 o
 -12   4   1    33695.34    35273.47   1988.28 o
 -10   4   1    15034.28    14457.87    398.45 o
  -8   4   1    14819.93    14313.77    339.11 o
  -4   4   1     3480.67     3203.85     55.28 o
  -2   4   1    41451.25    40919.39    848.21 o
   0   4   1    70433.93    64901.78    754.01 o
   2   4   1    40045.59    38808.75    874.09 o
   4   4   1    59474.69    64879.17   3374.20 o
   6   4   1     3776.80     3581.73     92.43 o
   8   4   1    32644.65    31904.19    201.60 o
  10   4   1     7412.38     7111.76    148.33 o
  12   4   1      701.35      736.54     12.16 o
  14   4   1    18560.12    19580.37    963.98 o
  16   4   1     1053.61     1037.93     45.65 o
 -17   5   1       42.91       46.37      2.86 o
 -15   5   1     1398.82     1490.08     72.13 o
 -13   5   1     3555.62     3568.56     95.16 o
 -11   5   1     4996.20     4909.91     78.11 o
  -9   5   1      239.05      221.90      6.70 o
  -7   5   1     1773.13     1777.41     35.63 o
  -5   5   1     6038.05     5537.76     93.94 o
  -3   5   1     3624.64     3548.85    101.21 o
  -1   5   1     3350.85     3218.44     61.17 o
   1   5   1    10024.84     9007.23    179.72 o
   3   5   1     1125.62     1137.44     22.65 o
   5   5   1     9021.22     8516.05    131.31 o
   7   5   1     8205.34     8103.20    191.44 o
   9   5   1     3405.00     3203.03     70.60 o
  11   5   1     2178.83     2116.67     85.94 o
  13   5   1     1618.66     1612.46     40.67 o
  15   5   1     2105.95     2094.99     52.83 o
 -16   6   1     3905.19     3951.82     83.73 o
 -14   6   1       14.89       70.47     19.93 o
 -12   6   1     4536.18     4487.48     71.45 o
 -10   6   1     3262.14     3225.91     51.23 o
  -8   6   1     6003.88     5864.91    100.55 o
  -6   6   1    16481.91    16132.27    258.14 o
  -4   6   1        4.28       34.04      3.64 o
  -2   6   1    11454.77    10815.87    208.77 o
   0   6   1     6010.12     5833.12     95.24 o
   2   6   1     1802.19     1797.44     29.17 o
   4   6   1    15289.30    15207.25    280.42 o
   6   6   1      358.90      350.92     15.70 o
   8   6   1     8576.38     8235.92     94.44 o
  10   6   1     5163.68     5057.36     98.27 o
  12   6   1      621.86      624.63     38.49 o
  14   6   1     4328.49     4209.55    126.75 o
 -15   7   1     5298.60     5063.32    150.99 o
 -13   7   1     6533.68     6427.68     99.00 o
 -11   7   1     4371.78     4214.64     44.98 o
  -9   7   1    16520.50    17017.75    281.88 o
  -7   7   1     3463.64     3482.35     61.77 o
  -5   7   1    27761.77    27671.88    430.54 o
  -3   7   1     7330.09     7301.11    118.12 o
  -1   7   1     3040.64     3076.42     27.74 o
   1   7   1    32356.58    33311.38    252.65 o
   3   7   1     4848.89     4795.97     50.83 o
   5   7   1     7805.37     8024.48     64.06 o
   7   7   1    18756.56    18566.80    392.30 o
   9   7   1      113.23      166.66     15.84 o
  11   7   1    10573.70    10206.10    217.08 o
  13   7   1     7109.28     6668.74    275.71 o
 -14   8   1      852.85      760.59     40.17 o
 -12   8   1       73.62      105.06     14.19 o
 -10   8   1      117.33      138.28      7.91 o
  -8   8   1       24.30       86.34     24.02 o
  -6   8   1     2726.94     2808.36     66.38 o
  -4   8   1      327.07      345.43      9.67 o
  -2   8   1        1.32       62.77     13.70 o
   0   8   1      732.32      757.31     13.39 o
   2   8   1      831.53      884.66     41.37 o
   4   8   1     1667.99     1723.06     24.87 o
   6   8   1     1172.48     1119.30     29.29 o
   8   8   1      577.67      621.37     27.15 o
  10   8   1      102.73      119.00      8.93 o
  12   8   1      322.80      317.57     31.17 o
 -11   9   1      767.95      725.22     21.30 o
  -9   9   1     9187.35     9246.36    193.96 o
  -7   9   1      173.17      193.47     14.56 o
  -5   9   1     8283.25     8689.45     63.89 o
  -3   9   1     7943.69     8296.45     93.80 o
  -1   9   1       26.15       72.10     15.30 o
   1   9   1     9889.61    10586.97    157.91 o
   3   9   1     2877.74     2955.69     44.89 o
   5   9   1     5340.70     5605.98     66.61 o
   7   9   1     6906.06     7125.11    109.81 o
   9   9   1       97.72      128.03      9.20 o
  -8  10   1     1099.96     1060.25     51.64 o
  -6  10   1     4471.03     4568.44     86.19 o
  -4  10   1      115.31      131.09      8.47 o
  -2  10   1     3373.78     3582.79     55.61 o
   0  10   1     5457.57     5975.87     67.44 o
   2  10   1     4349.88     4385.51     68.21 o
   4  10   1     6226.18     6571.45     61.57 o
   6  10   1       46.95       71.19     11.63 o
 -20   0   2       49.55       93.31     13.08 o
 -18   0   2    18662.52    20424.35    257.65 o
 -16   0   2      464.70      502.79     11.70 o
 -14   0   2    36726.40    39004.81    404.85 o
 -12   0   2    31701.30    32500.91    359.40 o
  -6   0   2     4932.19     4471.98    161.27 o
  -2   0   2    16842.13    19421.39    283.39 o
   0   0   2     2852.95     4701.38    115.31 o
   4   0   2    29677.88    34254.28    343.69 o
   6   0   2    14885.53    16412.02    433.27 o
  10   0   2     5678.77     6172.99    201.73 o
  12   0   2    15310.54    16018.90    239.20 o
  14   0   2     6527.75     6845.35    195.75 o
  16   0   2     4604.02     4675.29    115.62 o
  18   0   2     7439.10     7696.85    185.81 o
 -21   1   2     1290.91     1190.88     59.43 o
 -19   1   2      735.17      747.79     24.11 o
 -17   1   2     2916.67     2988.65     40.91 o
 -15   1   2     5809.66     6261.16     85.60 o
 -13   1   2     1242.11     1416.46     26.96 o
 -11   1   2    10032.91    10004.42    154.32 o
  -9   1   2       14.71       75.70     11.91 o
  -7   1   2      194.09      261.90     16.44 o
  -5   1   2    38757.20    38794.23    988.61 o
  -3   1   2      278.98      491.46     20.42 o
  -1   1   2     4679.37     5390.87    164.82 o
   1   1   2    23802.69    23913.69    265.20 o
   3   1   2       58.47      160.02     10.09 o
   5   1   2    10286.57    10476.19    111.06 o
   7   1   2       13.89       35.81      6.18 o
   9   1   2    13082.93    13569.79    228.24 o
  11   1   2     2452.60     2506.05     60.63 o
  13   1   2        1.01       51.45     11.12 o
  15   1   2     2630.37     2733.10     46.43 o
  17   1   2      139.32      140.75     13.25 o
 -20   2   2     1399.23     1299.15     37.45 o
 -18   2   2    10746.01    10798.12    209.36 o
 -16   2   2      201.25      226.80     11.28 o
 -14   2   2    11930.63    12358.66    205.91 o
 -12   2   2    12675.75    13069.83    293.62 o
 -10   2   2     2867.21     2844.29     47.51 o
  -8   2   2    29256.62    30075.61   1388.01 o
  -6   2   2    12570.06    11623.28    175.15 o
   0   2   2     2666.09     2957.41     61.23 o
   2   2   2    44478.14    44155.29    557.14 o
   4   2   2     1288.13     1326.96     24.77 o
   6   2   2     7201.34     7177.68    108.51 o
   8   2   2    27612.64    26793.26    561.37 o
  10   2   2      199.54      233.80      8.03 o
  12   2   2     7404.68     7475.85    138.41 o
  14   2   2     7669.64     7903.86    152.99 o
  16   2   2      906.77      956.63     37.09 o
 -19   3   2     2023.04     2057.84     73.47 o
 -17   3   2    10109.59    10356.94    363.63 o
 -15   3   2     7402.37     7702.27    247.45 o
 -13   3   2        5.52       97.08     26.94 o
 -11   3   2    40968.72    39901.89   1230.35 o
  -9   3   2    10411.87    10133.49    215.80 o
  -7   3   2      558.00      666.85     22.01 o
  -3   3   2      805.23      501.55     15.03 o
   1   3   2    25690.22    22173.75    625.87 o
   3   3   2    23877.23    23039.04    413.49 o
   5   3   2    46197.39    45131.27   1259.93 o
   7   3   2     4432.48     4323.13    200.41 o
   9   3   2    22595.32    22776.68    946.19 o
  11   3   2     8176.02     8297.74    199.76 o
  13   3   2      331.08      366.11     14.53 o
  15   3   2    21763.98    21009.42    579.82 o
  17   3   2      924.78      913.48     68.91 o
 -18   4   2      219.06      228.88     15.58 o
 -16   4   2      185.35      226.05     18.03 o
 -14   4   2        0.00       37.40      7.88 o
 -12   4   2       45.07      113.13     42.11 o
 -10   4   2      442.10      526.73     25.13 o
  -8   4   2       38.40       85.36     13.01 o
  -6   4   2      843.08      966.47     24.87 o
  -4   4   2     4421.68     4158.85     72.24 o
  -2   4   2      113.87      204.28     15.08 o
   0   4   2     1575.76     1259.92     33.07 o
   2   4   2     2204.13     1926.75     26.53 o
   4   4   2     1146.03     1176.01     24.34 o
   6   4   2      438.20      453.55     20.06 o
   8   4   2     2188.98     2129.36     47.01 o
  10   4   2      123.57      165.61     12.71 o
  12   4   2       32.55       64.97      5.61 o
  14   4   2      291.89      277.67     28.42 o
  16   4   2      106.90      120.46     22.19 o
 -17   5   2     5887.57     5768.38    218.40 o
 -15   5   2    11299.08    11347.88    331.66 o
 -13   5   2      570.83      577.85     33.68 o
 -11   5   2    23877.99    23217.70    207.17 o
  -9   5   2     1428.56     1371.64     23.93 o
  -7   5   2     9177.37     9053.37    119.16 o
  -5   5   2    41196.01    40606.78    485.95 o
  -3   5   2      254.62      278.72     10.43 o
  -1   5   2    27328.48    26035.42    630.01 o
   1   5   2    23226.93    21973.53    453.34 o
   3   5   2     2806.59     2665.25     39.77 o
   5   5   2    38353.45    38430.09    660.97 o
   7   5   2     2805.77     2825.28     61.10 o
   9   5   2    27628.33    25324.16    989.90 o
  11   5   2     8915.38     8664.27    205.06 o
  13   5   2      814.17      868.41     49.65 o
  15   5   2     8833.06     8106.21    295.79 o
 -16   6   2      229.09      312.97     17.33 o
 -14   6   2     8375.63     7995.46    177.51 o
 -12   6   2    11171.60    11117.34    238.25 o
 -10   6   2     5776.18     5704.50    137.64 o
  -8   6   2    19889.42    19750.27    294.11 o
  -6   6   2     4405.51     4449.65    100.03 o
  -4   6   2    21879.93    21989.29    429.08 o
  -2   6   2    10441.94    10135.86    150.22 o
   0   6   2        5.18       47.59      9.39 o
   2   6   2    35984.28    37190.56   1397.24 o
   4   6   2     3414.50     3203.45     77.45 o
   6   6   2     2236.66     2201.20     35.61 o
   8   6   2    23294.72    24395.78   1840.63 o
  10   6   2      938.77     1018.33     41.38 o
  12   6   2     3759.06     3533.39    145.81 o
  14   6   2     3201.31     3250.19     54.36 o
 -15   7   2     1974.38     1955.17     44.72 o
 -13   7   2     1374.76     1262.84     32.91 o
 -11   7   2     1202.39     1250.10     31.50 o
  -9   7   2     1368.10     1366.77     19.51 o
  -7   7   2     3390.80     3420.99     65.57 o
  -5   7   2     1554.54     1553.45     22.47 o
  -3   7   2      394.78      387.98      9.13 o
  -1   7   2     4769.69     4920.38     75.15 o
   1   7   2     1251.18     1230.39     24.73 o
   3   7   2       35.10       64.79      9.86 o
   5   7   2     5107.49     5025.15    107.01 o
   7   7   2     1274.39     1248.42     35.28 o
   9   7   2      994.65      961.88     29.26 o
  11   7   2     1928.64     1822.28     37.09 o
  13   7   2       53.96      118.84     17.98 o
 -14   8   2     6391.41     6185.06     88.74 o
 -12   8   2     7164.36     7042.25     85.09 o
 -10   8   2     1207.68     1247.06     17.43 o
  -8   8   2    13770.79    14277.61    169.18 o
  -6   8   2     4692.83     4740.09     46.96 o
  -4   8   2    17771.46    18119.65    329.79 o
  -2   8   2    13928.91    14349.87    110.58 o
   0   8   2     2280.27     2363.02     48.57 o
   2   8   2    17689.04    18280.78    221.46 o
   4   8   2     1252.02     1270.47     36.01 o
   6   8   2     5943.96     5973.22    121.20 o
   8   8   2     9086.75     9084.68    169.54 o
  10   8   2      292.68      295.70     18.45 o
 -11   9   2     3466.91     3362.87     94.06 o
  -9   9   2       22.19       99.03     22.29 o
  -7   9   2       80.06      111.00      9.89 o
  -5   9   2     5904.27     6278.51    118.10 o
  -3   9   2      207.81      251.88      8.76 o
  -1   9   2     1332.58     1418.20     20.21 o
   1   9   2     2922.78     3137.56     54.79 o
   3   9   2     1003.30     1030.36     31.99 o
   5   9   2     2123.58     2153.65     43.65 o
   7   9   2      321.71      332.15     13.05 o
   9   9   2     2632.52     2731.12    119.87 o
  -8  10   2     2595.10     2653.65     54.22 o
  -6  10   2      482.64      567.74     14.97 o
  -4  10   2     2651.38     2887.90     58.63 o
  -2  10   2     3929.71     4155.22     76.77 o
   0  10   2     1423.30     1516.66     37.20 o
   2  10   2     1225.36     1359.95     36.40 o
   4  10   2      933.39      906.02     35.20 o
   6  10   2     2546.80     2193.14    125.29 o
 -21   1   3     3067.56     3038.58     78.46 o
 -19   1   3     2642.19     2746.96     55.29 o
 -17   1   3    17363.15    18533.83    435.16 o
 -15   1   3     1244.93     1339.47     18.29 o
 -13   1   3    15224.21    15890.58    237.51 o
  -9   1   3    20759.35    21472.54    366.35 o
  -7   1   3    37831.33    40765.45   2261.48 o
   1   1   3      643.42     1133.71     18.95 o
   5   1   3     9446.32     9553.35    110.43 o
   7   1   3     9500.84     9672.12    180.67 o
  11   1   3       48.02      125.70     17.06 o
  13   1   3    18024.18    19311.15    427.25 o
  15   1   3     5892.26     6118.50     64.69 o
  17   1   3     4135.56     3929.81     62.81 o
 -20   2   3     4828.31     4632.06    183.53 o
 -18   2   3     3455.19     3670.51    124.77 o
 -16   2   3    12843.79    13336.13    256.40 o
 -14   2   3    10139.92    10467.83    210.52 o
 -12   2   3        2.84       58.58     12.74 o
 -10   2   3    33860.21    35193.99   1536.07 o
  -8   2   3     3822.50     3675.05     77.70 o
  -6   2   3     8329.18     8934.04    264.42 o
  -2   2   3     6885.39     8065.54    322.17 o
   4   2   3    23239.26    23334.76    350.47 o
   6   2   3    10805.08    10652.02     89.75 o
   8   2   3     6633.19     6646.82     98.64 o
  10   2   3    15363.61    15288.13    219.28 o
  12   2   3     3607.68     3503.11     72.21 o
  14   2   3      198.47      258.31     11.65 o
  16   2   3     4607.70     4483.12     47.17 o
 -21   3   3      229.83      209.32     33.84 o
 -19   3   3      638.00      642.50     25.11 o
 -17   3   3     1369.07     1392.43     66.58 o
 -15   3   3      227.68      239.64      9.25 o
 -13   3   3     2301.12     2331.64     71.00 o
 -11   3   3     3381.57     3251.10     74.40 o
  -9   3   3      504.50      523.16     12.36 o
  -7   3   3     5539.37     5185.44     90.13 o
  -5   3   3      101.77      140.88     15.91 o
  -3   3   3     3849.94     3565.60     99.36 o
  -1   3   3    20402.82    20244.14    737.05 o
   1   3   3      151.00      134.40      5.21 o
   3   3   3     7271.52     7090.79    138.83 o
   5   3   3     2546.75     2586.79     38.58 o
   7   3   3     1102.71     1107.73     28.84 o
   9   3   3     4473.39     4377.09     43.49 o
  11   3   3       11.33      103.87     26.30 o
  13   3   3     1840.07     1795.02     60.81 o
  15   3   3      363.71      388.11     32.20 o
 -20   4   3     8586.04     8017.93    354.37 o
 -18   4   3     4436.56     4505.32    125.70 o
 -16   4   3    11253.48    11396.17    324.73 o
 -14   4   3    18987.08    18933.74    510.35 o
 -12   4   3       13.49       57.25      8.30 o
  -8   4   3    13027.82    12256.23    234.24 o
  -6   4   3    21900.36    21701.86    491.86 o
  -2   4   3      315.25      377.17      9.09 o
   0   4   3    54779.88    50912.93    551.24 o
   2   4   3    37167.12    34428.73   1461.81 o
   4   4   3    19834.83    19586.67    380.80 o
   6   4   3    29882.85    30379.28    992.85 o
   8   4   3    13760.33    13413.63    321.24 o
  10   4   3    22023.12    21721.64   1107.31 o
  12   4   3     9475.55     9067.44    258.24 o
  14   4   3      216.40      238.01     12.50 o
 -19   5   3       25.80       65.91     12.59 o
 -17   5   3     2880.53     2838.39     65.07 o
 -15   5   3      991.99     1069.14     32.25 o
 -13   5   3      428.46      462.88     16.98 o
 -11   5   3    15127.90    15221.13    386.69 o
  -9   5   3     2240.70     2228.97     38.29 o
  -7   5   3     1638.24     1609.99     43.93 o
  -5   5   3     3168.84     3078.64     65.36 o
  -3   5   3    17547.47    16835.86    404.42 o
  -1   5   3      365.88      393.40     14.92 o
   1   5   3     1345.76     1281.23     34.27 o
   3   5   3     3717.97     3551.33     65.08 o
   5   5   3      657.24      629.74     23.30 o
   7   5   3      476.21      460.92     10.26 o
   9   5   3     6118.66     6006.20    115.40 o
  11   5   3      319.25      317.99     47.80 o
  13   5   3     3569.75     3511.92     47.73 o
 -18   6   3      591.29      560.48     34.49 o
 -16   6   3     2399.85     2515.59     58.00 o
 -14   6   3     9788.97     9962.53    190.79 o
 -12   6   3      189.96      226.35     14.45 o
 -10   6   3    10997.26    11040.35    221.87 o
  -8   6   3     2810.32     2931.29     46.11 o
  -6   6   3     4453.71     4534.59     63.90 o
  -4   6   3    14244.08    14304.92    302.32 o
  -2   6   3      362.14      375.98      9.73 o
   0   6   3    16651.80    16499.03    426.73 o
   2   6   3     4776.49     4933.36    106.99 o
   4   6   3     1106.96     1134.27     21.77 o
   6   6   3     4644.64     4601.31    105.18 o
   8   6   3      355.39      325.75      7.01 o
  10   6   3     3489.64     3309.24     68.64 o
  12   6   3     5292.49     4720.62    238.03 o
 -17   7   3     7044.29     6833.69    201.60 o
 -15   7   3       34.31       74.56     15.05 o
 -13   7   3     5845.51     5754.52     68.13 o
 -11   7   3    11613.66    11649.21    143.81 o
  -9   7   3     4132.37     4250.03     74.45 o
  -7   7   3    12375.41    12204.82    211.77 o
  -5   7   3    15048.63    15224.40    288.42 o
  -3   7   3    12482.72    12724.60    150.03 o
  -1   7   3    20912.15    21725.20    328.84 o
   1   7   3      188.64      243.91     43.05 o
   3   7   3    34031.66    34793.97    428.67 o
   5   7   3     3491.70     3374.43     58.27 o
   7   7   3     4504.60     4375.05     96.21 o
   9   7   3    13446.05    12598.97    367.09 o
  11   7   3        0.30       55.77      9.72 o
 -14   8   3        1.75       51.80     18.70 o
 -12   8   3        4.51       26.30      4.67 o
 -10   8   3       55.29       85.12      7.14 o
  -8   8   3       63.81       73.95      6.55 o
  -6   8   3        1.62       20.72      4.81 o
  -4   8   3     1672.62     1710.02     51.75 o
  -2   8   3        7.69       36.02      9.54 o
   0   8   3      588.76      598.34     12.97 o
   2   8   3     2600.09     2700.84     51.03 o
   4   8   3     1551.87     1528.88     47.59 o
   6   8   3       62.56      144.01     26.92 o
   8   8   3       21.24       54.38      5.05 o
  10   8   3      958.63      944.22     31.70 o
 -13   9   3     5422.12     5161.41     64.55 o
 -11   9   3     4609.35     4685.19     72.42 o
  -9   9   3     1217.87     1250.72     19.51 o
  -7   9   3    10126.42    10786.75    211.24 o
  -5   9   3      634.15      660.19     16.13 o
  -3   9   3     6183.35     6516.35    119.74 o
  -1   9   3    17236.89    18087.46    279.25 o
   1   9   3       94.92      141.06      5.24 o
   3   9   3    11584.29    11709.79    286.17 o
   5   9   3     3773.79     3528.36     69.05 o
   7   9   3     2994.72     2884.76     70.23 o
  -8  10   3     1784.39     1820.55     60.91 o
  -6  10   3     1588.18     1642.94     46.94 o
  -4  10   3     4932.17     5222.66     66.59 o
  -2  10   3       82.94      122.79      9.92 o
   0  10   3     1719.07     1889.73     33.26 o
   2  10   3     1884.76     1917.88     59.97 o
   4  10   3     1030.06      977.11     44.64 o
 -22   0   4    14525.48    14132.44    488.22 o
 -20   0   4     5412.59     5544.69    102.95 o
 -18   0   4     1780.72     1755.45     55.21 o
 -14   0   4       70.70      149.61     34.25 o
 -12   0   4    11910.94    12561.13    164.61 o
  -8   0   4    16166.94    15310.58    642.08 o
  -4   0   4    30540.09    27877.50    475.10 o
   2   0   4        6.46      169.53     72.23 o
   6   0   4    10167.56    10896.72    289.87 o
   8   0   4      273.22      364.24     69.80 o
  12   0   4     2749.85     2798.88     76.39 o
  14   0   4     6650.41     6938.69    218.81 o
  16   0   4    10171.88    10771.42    226.59 o
 -21   1   4       58.61       81.07      5.52 o
 -19   1   4     1442.28     1454.24     39.54 o
 -17   1   4      429.17      484.38     12.81 o
 -15   1   4     3195.93     3326.87     66.62 o
 -13   1   4     5522.56     5821.82     70.39 o
 -11   1   4     4649.20     4566.60    113.73 o
  -9   1   4    11697.15    11189.65    243.84 o
  -7   1   4     1033.78     1170.20     39.64 o
  -5   1   4     2252.93     2334.08     51.97 o
  -3   1   4    22921.94    21070.13    757.24 o
  -1   1   4     7295.91     6766.65    103.54 o
   1   1   4     4269.31     4576.91     35.26 o
   3   1   4    14776.69    15105.52    145.17 o
   5   1   4     1005.05      976.74     16.69 o
   7   1   4     3349.11     3472.62     66.44 o
   9   1   4      156.30      167.69     11.28 o
  11   1   4     6177.40     6353.23    101.22 o
  13   1   4     2537.77     2679.98     42.77 o
  15   1   4      538.71      554.03     14.76 o
 -22   2   4     2940.05     2703.43    165.34 o
 -20   2   4     3082.34     3241.32     50.84 o
 -18   2   4     1534.51     1560.30     33.32 o
 -16   2   4    21218.46    21656.13    721.13 o
 -14   2   4       19.67      114.85     24.70 o
 -12   2   4    15057.32    15595.23    290.80 o
 -10   2   4    26925.58    25942.71    766.33 o
  -8   2   4     4505.26     4186.24     90.11 o
  -6   2   4    24556.50    23831.14    861.29 o
  -4   2   4      524.54      369.27     24.50 o
  -2   2   4    25161.34    23006.33    609.42 o
   0   2   4    50547.50    56900.52    519.04 o
   2   2   4     1732.96     1705.80     30.19 o
   6   2   4     3131.60     3118.31     19.11 o
   8   2   4     3496.28     3475.01     58.20 o
  10   2   4    11092.38    11181.35    178.02 o
  12   2   4        8.71       65.00     13.59 o
  14   2   4     4370.71     4218.28     44.58 o
 -21   3   4       26.39       75.71     20.98 o
 -19   3   4    14058.37    14151.92    301.93 o
 -17   3   4    11001.76    11390.49    325.96 o
 -15   3   4    11924.84    12744.96    338.85 o
 -13   3   4    18485.41    18712.67    548.63 o
 -11   3   4      968.58      994.81     36.13 o
  -7   3   4    10507.81    10631.70    265.60 o
  -5   3   4      143.29      290.10     26.41 o
  -1   3   4     3190.00     3564.02     86.86 o
   1   3   4    12024.00    11668.88    261.30 o
   5   3   4    21787.23    22252.48    349.59 o
   9   3   4     2223.29     2137.96     29.02 o
  11   3   4    12881.16    12949.26    137.61 o
  13   3   4     5795.85     5692.94    103.43 o
  15   3   4      525.70      539.88     18.69 o
 -20   4   4      174.23      196.06     16.59 o
 -18   4   4       87.38      115.97     12.11 o
 -16   4   4      551.28      568.50     17.74 o
 -14   4   4      361.29      384.61     20.84 o
 -12   4   4        0.50       73.43     15.03 o
 -10   4   4     1379.77     1280.35     30.20 o
  -8   4   4       10.04       45.90      8.70 o
  -6   4   4       53.29       88.51     14.42 o
  -4   4   4      257.38      254.47      9.16 o
  -2   4   4     3209.02     2984.17     80.98 o
   0   4   4     2849.31     2969.31     55.12 o
   2   4   4      262.84      252.87     12.40 o
   4   4   4     1101.03     1063.23     22.66 o
   6   4   4       99.13      127.92     10.25 o
   8   4   4      497.73      476.51     16.13 o
  10   4   4      252.04      267.32      7.53 o
  12   4   4       26.85       29.15      3.32 o
  14   4   4      241.47      232.67     19.62 o
 -19   5   4     7143.42     6869.14    239.57 o
 -17   5   4     2362.79     2480.74     73.81 o
 -15   5   4     6670.56     6750.74    155.76 o
 -13   5   4    15228.27    15488.40    515.23 o
 -11   5   4     3636.56     3652.96     56.99 o
  -9   5   4    33614.25    32528.96    259.55 o
  -7   5   4    24887.99    23950.41    603.99 o
  -5   5   4    10686.87    10700.79    313.57 o
  -3   5   4    55704.66    51019.70    739.34 o
  -1   5   4      779.59      799.88     28.96 o
   1   5   4    24861.66    24947.41    501.70 o
   3   5   4    33123.40    32112.95    404.26 o
   5   5   4     2939.35     2894.14     53.40 o
   7   5   4    15757.41    15547.89    293.03 o
   9   5   4     3512.93     3443.11     91.60 o
  11   5   4     5876.89     5610.28    125.97 o
  13   5   4     9219.49     8818.07    328.75 o
 -18   6   4      382.66      410.15     24.98 o
 -16   6   4    10792.01    10778.67    311.92 o
 -14   6   4       27.69       47.02      3.56 o
 -12   6   4     3593.46     3596.77    103.88 o
 -10   6   4    16626.54    16833.51    301.33 o
  -8   6   4     4948.19     5063.76     91.89 o
  -6   6   4    25309.18    24595.52    511.40 o
  -4   6   4     3197.51     3194.95     90.09 o
  -2   6   4    16778.65    16107.29    526.75 o
   0   6   4     9759.79     9438.06    227.06 o
   2   6   4       68.88      104.59     12.49 o
   4   6   4    20784.43    20116.52    537.14 o
   6   6   4     1159.72     1089.93     38.75 o
   8   6   4      592.72      586.72     18.89 o
  10   6   4    11771.20    11147.27    277.54 o
  12   6   4        0.57       18.37      7.77 o
 -17   7   4       17.80       70.24     17.71 o
 -15   7   4      438.99      537.48     41.51 o
 -13   7   4      595.37      664.37     21.90 o
 -11   7   4      210.01      231.26     12.06 o
  -9   7   4     1109.07     1199.06     45.42 o
  -7   7   4     3387.18     3402.99     51.27 o
  -5   7   4     5036.99     4970.95     97.74 o
  -3   7   4     1457.38     1501.24     34.50 o
  -1   7   4      918.67      990.25     38.05 o
   1   7   4     6401.70     6386.44    120.34 o
   3   7   4      660.53      650.89     25.56 o
   5   7   4      333.34      313.00     20.91 o
   7   7   4     1993.12     1842.49     60.83 o
   9   7   4      124.99      171.44     10.20 o
  11   7   4       57.35       79.78      7.33 o
 -14   8   4      310.41      327.81     21.80 o
 -12   8   4     7648.40     7806.10    150.27 o
 -10   8   4    12130.89    12742.83    218.51 o
  -8   8   4     1594.55     1646.37     44.64 o
  -6   8   4    14522.83    15379.31    248.75 o
  -4   8   4     2626.70     2710.36     47.65 o
  -2   8   4     5484.19     5857.62     87.24 o
   0   8   4    11970.25    12269.21    203.34 o
   2   8   4      355.60      373.07     17.19 o
   4   8   4    15369.78    15050.03    361.80 o
   6   8   4     2984.55     2867.47     57.84 o
   8   8   4     2333.13     2331.08     48.55 o
 -13   9   4     1136.15     1169.53     24.83 o
 -11   9   4      544.61      573.52     15.44 o
  -9   9   4     3867.87     3988.22     30.32 o
  -7   9   4      450.02      560.14     19.15 o
  -5   9   4        4.01       38.43      7.67 o
  -3   9   4     7655.23     8104.40    110.56 o
  -1   9   4       77.62      131.07     13.83 o
   1   9   4     1025.69     1087.58     15.18 o
   3   9   4     3968.83     4070.18    114.14 o
   5   9   4      892.79      829.58     23.16 o
   7   9   4     1443.12     1252.59     57.22 o
 -10  10   4     1620.23     1736.37     53.10 o
  -8  10   4       60.77       83.71      9.11 o
  -6  10   4     3302.08     3609.92     78.45 o
  -4  10   4      196.36      244.56      9.30 o
  -2  10   4      512.50      594.06      7.97 o
   0  10   4     3218.11     3388.70     61.07 o
   2  10   4       77.36       57.02      4.78 o
 -21   1   5     8874.32     9121.88    104.25 o
 -19   1   5     7921.31     8166.88    131.92 o
 -17   1   5      332.27      360.68     21.06 o
 -15   1   5    35442.73    36773.42    397.48 o
 -13   1   5     3985.92     4189.29     62.23 o
 -11   1   5    13964.90    14538.80    295.79 o
  -9   1   5    51860.92    52874.05   1193.76 o
  -7   1   5       57.15      102.62     25.75 o
  -5   1   5    58679.08    63444.00    805.38 o
   1   1   5    22714.50    23687.72    238.97 o
   3   1   5     1609.13     1484.47     39.54 o
   7   1   5     5178.57     5192.19     93.77 o
   9   1   5     8316.18     8578.21    139.04 o
  11   1   5    13213.75    13636.54    182.20 o
  13   1   5        3.22       61.57     10.73 o
  15   1   5     3753.26     3589.92     38.81 o
 -22   2   5     5102.77     4655.00    273.30 o
 -20   2   5      554.70      581.48     20.47 o
 -18   2   5     5775.13     5943.93    115.25 o
 -16   2   5    13447.85    14082.30    370.23 o
 -14   2   5    26001.39    26802.31    371.36 o
 -12   2   5    24813.23    24908.12    829.53 o
 -10   2   5      391.31      440.95     24.57 o
  -6   2   5    12567.71    13014.62    367.16 o
  -4   2   5    17345.48    17779.56    643.28 o
  -2   2   5    52328.16    50766.02    481.03 o
   0   2   5     1639.87     1819.11     23.78 o
   2   2   5    12883.67    12911.43    159.66 o
   6   2   5      114.75      157.58     16.79 o
   8   2   5    17906.96    17661.46    352.46 o
  10   2   5     8562.03     8837.82    140.58 o
  12   2   5     7443.96     7645.25    146.42 o
  14   2   5     4390.77     4323.22     53.95 o
 -21   3   5     1006.32      951.39     31.28 o
 -19   3   5      774.72      870.27     67.24 o
 -17   3   5      523.56      528.08     22.81 o
 -15   3   5     6037.64     6126.63    179.84 o
 -13   3   5      307.70      339.41     15.37 o
 -11   3   5     7184.77     7035.13    172.39 o
  -9   3   5    10299.04    10104.81    266.79 o
  -7   3   5       74.18      100.65      9.87 o
  -5   3   5    21547.97    22066.79    870.17 o
  -3   3   5     1865.63     1815.55     48.34 o
  -1   3   5    11048.16    10719.37    287.08 o
   1   3   5    11905.38    11565.20    197.58 o
   3   3   5      287.91      286.59      8.68 o
   5   3   5     4818.25     4766.08     70.35 o
   7   3   5     5090.43     4994.60     48.39 o
   9   3   5      314.62      304.98     10.05 o
  11   3   5     2475.59     2393.70     26.70 o
  13   3   5      336.91      323.36     14.42 o
 -20   4   5      727.51      712.37     25.66 o
 -18   4   5    11449.10    11601.36    290.74 o
 -16   4   5    13692.80    13971.69    494.50 o
 -14   4   5    17757.83    17514.94    392.96 o
 -12   4   5    15741.81    16037.24    395.94 o
 -10   4   5      538.25      603.73     25.14 o
  -8   4   5    47166.85    43706.39   2127.07 o
  -6   4   5    26190.35    25658.33    856.10 o
  -4   4   5     9319.64     9198.87    301.55 o
   0   4   5      898.71      914.73     27.66 o
   2   4   5    14713.18    14469.76    169.70 o
   4   4   5    25770.98    25840.24    415.32 o
   6   4   5     2559.75     2639.41     34.35 o
   8   4   5    20153.29    19464.55    320.13 o
  10   4   5     6853.04     6572.40     84.49 o
  12   4   5     7107.09     6613.58     88.65 o
 -19   5   5     1019.83     1046.18     52.15 o
 -17   5   5      272.98      271.17     12.18 o
 -15   5   5     4626.79     4660.13    122.17 o
 -13   5   5      233.80      247.80      6.74 o
 -11   5   5      410.34      425.94     12.51 o
  -9   5   5    12285.19    12377.39    289.92 o
  -7   5   5      545.69      551.78     13.85 o
  -5   5   5     2243.98     2358.53     65.05 o
  -3   5   5    12905.84    12257.04    356.23 o
  -1   5   5    19176.77    18838.75    575.42 o
   1   5   5     3039.57     2869.31     61.07 o
   3   5   5      230.74      266.42     21.82 o
   5   5   5     9686.06     9378.73    196.31 o
   7   5   5       14.42       22.27      7.36 o
   9   5   5      246.67      282.24     11.14 o
  11   5   5     1574.49     1371.32     20.46 o
 -18   6   5     4297.85     4072.36    133.81 o
 -16   6   5     1880.63     1834.64     63.41 o
 -14   6   5     4030.97     3972.64    142.03 o
 -12   6   5    10883.49    10971.90    187.55 o
 -10   6   5       43.05       54.94      6.47 o
  -8   6   5     4237.95     4319.35     91.52 o
  -6   6   5     7465.63     7407.97    158.93 o
  -4   6   5     1068.45     1186.23     40.52 o
  -2   6   5    10781.53    10293.14    336.31 o
   0   6   5      365.72      358.65     18.08 o
   2   6   5     6004.04     5780.57    141.70 o
   4   6   5     9746.88     9227.47    229.65 o
   6   6   5      159.07      186.90     12.11 o
   8   6   5     6430.06     6078.97    119.27 o
  10   6   5       72.82       74.85     10.03 o
 -17   7   5       54.75       83.50      6.98 o
 -15   7   5    17242.66    17224.63    180.12 o
 -13   7   5     2175.43     2175.03     52.04 o
 -11   7   5    10027.72     9890.83    204.03 o
  -9   7   5    19590.54    19490.00    180.30 o
  -7   7   5     2923.45     3075.52     58.73 o
  -5   7   5    25846.45    26279.25    444.58 o
  -3   7   5    13997.16    13961.29    397.20 o
  -1   7   5    14310.55    14603.26    358.74 o
   1   7   5    12234.14    12333.35    233.24 o
   3   7   5     1241.09     1233.63     48.26 o
   5   7   5    22045.50    21086.77   1470.38 o
   7   7   5     5580.05     5392.61     80.44 o
   9   7   5     3683.27     3372.71     81.55 o
 -16   8   5      525.37      546.30     15.68 o
 -14   8   5      766.01      775.14     32.92 o
 -12   8   5        3.56       92.86     45.11 o
 -10   8   5      341.89      341.38     21.32 o
  -8   8   5     1190.36     1277.97     50.33 o
  -6   8   5      974.11     1033.36     30.69 o
  -4   8   5        4.18       38.10      8.42 o
  -2   8   5       32.18       81.35     11.21 o
   0   8   5       76.30      164.43     33.97 o
   2   8   5        0.36       81.91     51.91 o
   4   8   5      794.93      813.42      9.15 o
   6   8   5       31.69       41.03      2.94 o
   8   8   5       32.15       40.97      3.86 o
 -13   9   5      445.58      374.17     14.17 o
 -11   9   5     4717.30     4841.28     78.71 o
  -9   9   5     6786.81     7295.83    187.98 o
  -7   9   5        2.24       54.05     13.30 o
  -5   9   5    12578.30    13954.49    234.31 o
  -3   9   5     1203.84     1276.87     33.79 o
  -1   9   5     6395.40     6641.33    132.68 o
   1   9   5     7872.86     7886.82    176.00 o
   3   9   5        6.82       48.12      8.15 o
   5   9   5     4460.12     4131.97    120.47 o
 -10  10   5      403.03      387.95     27.39 o
  -8  10   5     4204.21     4482.75     95.96 o
  -6  10   5     3475.87     3595.20     75.94 o
  -4  10   5      350.16      409.26     11.29 o
  -2  10   5     8726.19     8790.51    211.08 o
   0  10   5      200.88      210.05     29.66 o
   2  10   5     2193.89     2243.88     57.59 o
 -22   0   6     1078.83     1142.53     20.43 o
 -20   0   6    25786.40    26500.86    785.60 o
 -18   0   6     8783.91     9283.69    145.71 o
 -16   0   6     3971.58     4073.86     74.23 o
 -12   0   6      153.81      222.83     81.95 o
 -10   0   6    24421.85    25496.93    841.22 o
  -8   0   6    45666.79    43576.91   1055.09 o
  -6   0   6    14523.93    13821.99    142.60 o
   0   0   6    37419.86    38507.10   1435.49 o
   4   0   6      531.02      662.84     29.51 o
   8   0   6    14319.64    15195.41    187.41 o
  10   0   6     2859.81     2909.03     63.40 o
  14   0   6      424.42      490.68     90.07 o
 -23   1   6      156.25      212.09     18.82 o
 -21   1   6     4982.36     5215.53     63.02 o
 -19   1   6      165.74      212.63     10.20 o
 -17   1   6     1323.24     1360.51     34.28 o
 -15   1   6     3055.42     3181.32     61.21 o
 -13   1   6     1336.70     1296.51     30.84 o
 -11   1   6    10523.58    11012.56    318.74 o
  -9   1   6     6101.03     5676.04    118.72 o
  -7   1   6     3564.56     3038.17     77.17 o
  -5   1   6     8840.05     8945.03    181.49 o
  -3   1   6     2535.84     2322.78     52.09 o
  -1   1   6    19173.04    18527.81    208.98 o
   1   1   6     2322.59     2424.80     44.13 o
   3   1   6     4220.98     4257.24     52.23 o
   5   1   6     4584.91     4692.21     72.10 o
   7   1   6      344.55      359.59     15.48 o
   9   1   6      199.57      232.39     15.22 o
  11   1   6      490.03      492.38     14.05 o
  13   1   6      674.45      652.49     11.68 o
 -22   2   6      551.76      584.42     33.40 o
 -20   2   6     6425.10     6420.01    160.12 o
 -18   2   6     3225.06     3183.51     83.69 o
 -16   2   6       20.62       88.24     18.29 o
 -14   2   6    21264.92    21399.90    396.38 o
 -12   2   6     2891.56     2930.46     76.61 o
 -10   2   6    20412.76    20173.54    518.73 o
  -8   2   6    46712.69    11395.23  18452.42 o
  -6   2   6     1133.10      938.28     39.58 o
  -4   2   6    11735.18    11546.27    360.92 o
  -2   2   6    11906.29    10974.58    200.44 o
   0   2   6    12657.14    12122.30    165.44 o
   2   2   6    22429.80    22485.79    427.58 o
   4   2   6     1798.24     1816.37     30.55 o
   6   2   6    11778.42    12045.62     60.73 o
   8   2   6    10760.93    10979.21    218.50 o
  10   2   6      576.74      587.89     26.50 o
  12   2   6     8846.99     8878.06    159.97 o
 -21   3   6    11017.76    10906.50    284.27 o
 -19   3   6      303.72      359.87     18.13 o
 -17   3   6    10049.61     9861.49    300.31 o
 -15   3   6    26962.84    26837.92    976.23 o
 -13   3   6     2308.51     2461.33     62.78 o
  -9   3   6     5107.35     4551.63    159.39 o
  -5   3   6    20915.82    19617.31    608.19 o
  -3   3   6     3736.20     4002.61    122.54 o
   1   3   6      152.51      182.90     12.95 o
   3   3   6     5339.75     5229.69     52.90 o
   5   3   6    20282.90    20582.26    195.54 o
   7   3   6     2485.27     2409.99     28.20 o
   9   3   6    13398.29    13465.95    111.39 o
  11   3   6     5608.81     5664.88    105.81 o
  13   3   6     6438.10     6189.68     63.17 o
 -22   4   6       11.73       12.68      8.34 o
 -20   4   6      106.33      143.21     12.46 o
 -18   4   6      118.50      115.20      9.79 o
 -16   4   6       10.52       39.68      5.12 o
 -14   4   6     1374.59     1483.53     43.96 o
 -12   4   6     2624.80     2597.54     77.00 o
 -10   4   6      379.80      404.03     16.75 o
  -8   4   6     2451.65     2512.44     81.24 o
  -6   4   6     1583.29     1523.97     51.15 o
  -4   4   6       81.17      119.75      7.27 o
  -2   4   6       40.65       68.63     10.42 o
   0   4   6      507.00      555.98     18.90 o
   2   4   6     1313.14     1264.11     21.91 o
   4   4   6      556.26      544.24     18.07 o
   6   4   6     1498.40     1505.42     17.62 o
   8   4   6      276.21      271.84     20.51 o
  10   4   6        1.21       58.28     16.49 o
  12   4   6      286.22      274.82      8.62 o
 -21   5   6     9009.16     8653.16    311.78 o
 -19   5   6      197.23      224.05     21.79 o
 -17   5   6    10576.84    10497.35    252.34 o
 -15   5   6     6875.84     6715.02    144.51 o
 -13   5   6    10308.65    10261.56    194.36 o
 -11   5   6    31087.35    31723.96   1413.90 o
  -9   5   6      167.59      259.04     33.34 o
  -7   5   6    31005.75    31243.07    618.46 o
  -5   5   6    19722.85    19167.27    629.31 o
  -3   5   6     1371.95     1400.34     64.78 o
   1   5   6     1062.67      995.41     22.79 o
   3   5   6    22542.19    21904.34    440.22 o
   5   5   6    18160.69    17763.67    474.20 o
   7   5   6      896.01      937.09     19.18 o
   9   5   6    10177.26     9623.23    124.23 o
  11   5   6     2288.11     2082.58     42.09 o
 -20   6   6     5580.07     4935.67    406.10 o
 -18   6   6     2467.84     2414.38     69.47 o
 -16   6   6       37.96       80.69     10.50 o
 -14   6   6    17034.09    16863.86    281.17 o
 -12   6   6      205.70      247.55     10.63 o
 -10   6   6     1970.97     1958.23     44.33 o
  -8   6   6    15968.76    16363.30    358.37 o
  -6   6   6      834.54      877.78     24.20 o
  -4   6   6     8080.98     7891.76    212.73 o
  -2   6   6    16279.92    16134.41    487.68 o
   0   6   6     5368.96     5354.60    122.65 o
   2   6   6    12899.84    12528.96    236.69 o
   4   6   6      513.10      457.58     21.65 o
   6   6   6     8674.12     8501.38    114.81 o
   8   6   6     2746.34     2706.75     42.18 o
  10   6   6      244.46      236.39     18.32 o
 -17   7   6     1186.58     1179.20     30.42 o
 -15   7   6      327.67      342.38     24.93 o
 -13   7   6      389.29      453.66     12.98 o
 -11   7   6     2579.25     2707.70     40.40 o
  -9   7   6      179.39      217.11      9.39 o
  -7   7   6      791.41      876.90     35.36 o
  -5   7   6     1673.04     1769.60     64.37 o
  -3   7   6      285.65      343.47     21.92 o
  -1   7   6     1278.17     1388.13     37.86 o
   1   7   6     2681.32     2627.11     91.03 o
   3   7   6     2286.20     2267.66     53.80 o
   5   7   6      443.81      475.77     20.90 o
   7   7   6      259.76      233.37     12.16 o
   9   7   6     1802.20     1630.72     89.90 o
 -16   8   6      133.15      166.10      7.20 o
 -14   8   6    10445.57    10533.70    101.75 o
 -12   8   6     2684.91     2668.26     42.26 o
 -10   8   6     7253.96     7735.65    159.69 o
  -8   8   6    14166.28    14531.91    402.51 o
  -6   8   6      344.45      405.90     14.80 o
  -4   8   6    12182.86    12434.29    124.43 o
  -2   8   6     6753.39     6849.74    122.64 o
   0   8   6     5930.54     6095.77     73.59 o
   2   8   6     9722.50     9256.87    328.39 o
   4   8   6      219.57      212.93     17.00 o
   6   8   6     6087.39     5523.97    149.95 o
 -13   9   6     1041.11     1010.94     30.78 o
 -11   9   6     2338.14     2334.96     73.42 o
  -9   9   6      333.29      332.34     13.52 o
  -7   9   6     3835.34     3838.85    101.89 o
  -5   9   6      762.41      835.69     27.12 o
  -3   9   6       21.07       45.50     14.62 o
  -1   9   6     6021.69     6242.91     53.00 o
   1   9   6       75.96      109.76     10.84 o
   3   9   6      635.95      673.37     26.90 o
  -8  10   6     1491.29     1618.24     55.94 o
  -6  10   6       10.78       35.84     11.31 o
  -4  10   6     3537.32     3613.64     75.84 o
  -2  10   6      683.57      655.43     16.11 o
   0  10   6     1211.34     1186.97     26.05 o
 -23   1   7     5708.91     5623.34     70.63 o
 -21   1   7     6921.12     7236.91    129.40 o
 -19   1   7    16218.35    16488.45    143.82 o
 -17   1   7    22026.45    22455.56    304.40 o
 -15   1   7       71.94       83.42      3.81 o
 -11   1   7    21208.83    22034.79    373.83 o
  -9   1   7    23372.28    10358.79   4965.92 o
  -5   1   7     5462.57     4960.49    108.15 o
  -3   1   7    29564.37    29759.54    917.25 o
  -1   1   7    28685.60    28881.83    478.63 o
   1   1   7    12999.73    12733.56    173.57 o
   3   1   7    23253.28    24462.03    387.05 o
   5   1   7     3362.78     3567.39     68.42 o
   7   1   7    22033.27    23111.73    380.59 o
   9   1   7     4341.61     4453.25     49.09 o
  11   1   7      246.88      275.25     24.02 o
 -22   2   7     2496.30     2325.02     74.68 o
 -20   2   7     8218.54     8312.85    108.24 o
 -18   2   7     1509.69     1525.89     25.02 o
 -16   2   7     6048.23     6014.83    105.22 o
 -14   2   7     5663.73     5693.48    114.06 o
 -12   2   7    11043.17    11146.78    244.85 o
 -10   2   7    13320.44    12847.69    368.94 o
  -8   2   7    16687.05    15692.93    381.42 o
  -4   2   7    17675.41    17615.31    372.57 o
  -2   2   7     1074.27     1185.48     17.43 o
   0   2   7    50877.92    54278.55   3010.39 o
   2   2   7     2206.19     2217.86     43.26 o
   4   2   7    15479.74    15819.86    213.97 o
   6   2   7    15394.63    15902.55    113.43 o
   8   2   7      319.14      321.78     11.91 o
  10   2   7     5381.21     5418.27     83.55 o
  12   2   7     4272.75     4065.65     60.23 o
 -23   3   7      702.30      725.21     42.48 o
 -21   3   7      103.72      117.67     12.22 o
 -19   3   7     1227.22     1235.32     42.26 o
 -17   3   7     1341.53     1383.22     37.41 o
 -15   3   7     1117.12     1090.78     35.27 o
 -13   3   7     3019.93     2925.84     78.96 o
 -11   3   7       67.09      108.21     24.26 o
  -9   3   7     5804.71     5559.69    184.43 o
  -7   3   7     9185.94     8771.47    243.84 o
  -5   3   7      179.85      267.81     43.31 o
  -3   3   7     6578.64     6112.80    172.53 o
  -1   3   7     1868.39     1775.99     54.68 o
   1   3   7     3014.17     2889.20     40.05 o
   3   3   7     7776.03     7641.62    106.35 o
   5   3   7      224.86      274.71     33.21 o
   7   3   7     2661.97     2674.55     38.16 o
   9   3   7      895.89      947.87     32.15 o
  11   3   7       36.75       66.55      8.33 o
 -22   4   7     2171.94     1997.76     87.96 o
 -20   4   7    15574.22    14984.99    356.88 o
 -18   4   7      198.49      266.49     23.01 o
 -16   4   7    20036.07    19982.43    460.32 o
 -14   4   7    19277.77    18737.54    492.61 o
 -12   4   7     8909.16     8836.02    227.07 o
 -10   4   7    26562.46    26504.96    732.88 o
  -8   4   7    12219.02    11786.69    293.05 o
  -6   4   7    52846.09    47834.11    612.74 o
  -4   4   7    19978.91    19273.84    652.94 o
  -2   4   7       12.02       82.08     24.17 o
   2   4   7    14484.27    14226.96    124.85 o
   4   4   7    14075.69    13732.88    182.78 o
   6   4   7    21854.56    21163.46    391.51 o
   8   4   7      632.74      636.70     13.32 o
  10   4   7     9067.29     8760.49     93.62 o
 -21   5   7     2860.92     2794.66     35.05 o
 -19   5   7     2092.12     2050.21     39.78 o
 -17   5   7     3112.29     2959.47     58.10 o
 -15   5   7      143.31      187.88     17.83 o
 -13   5   7     9179.78     9005.80    143.53 o
 -11   5   7      342.44      316.06     15.18 o
  -9   5   7     4747.75     4352.17    102.69 o
  -7   5   7     6678.77     6362.59    157.96 o
  -5   5   7      264.15      327.05     22.47 o
  -3   5   7      183.73      199.71      6.90 o
  -1   5   7     3369.83     3167.78     60.38 o
   1   5   7     3138.36     3020.12     31.58 o
   3   5   7     1495.13     1456.12     46.18 o
   5   5   7      773.54      752.45     23.19 o
   7   5   7     7416.62     7315.88    127.62 o
   9   5   7      124.29      119.32      7.69 o
 -20   6   7     4961.82     4693.35     85.31 o
 -18   6   7      204.92      223.09      6.78 o
 -16   6   7     4883.86     4826.60    118.75 o
 -14   6   7     2353.09     2283.35     75.62 o
 -12   6   7      652.71      691.38     14.10 o
 -10   6   7    15144.19    14751.55    276.97 o
  -8   6   7     1336.55     1291.68     27.43 o
  -6   6   7     8710.93     8543.38    249.91 o
  -4   6   7     6973.42     6674.37    235.42 o
  -2   6   7      204.71      254.05     13.42 o
   0   6   7     4593.92     4412.71     81.12 o
   2   6   7     1936.40     1806.93     43.19 o
   4   6   7     3882.67     3801.11     65.68 o
   6   6   7     6377.59     6037.33     86.17 o
   8   6   7       15.25       50.51      8.54 o
 -17   7   7     4560.48     4582.37    111.21 o
 -15   7   7      298.85      336.25     12.91 o
 -13   7   7    15224.62    15377.23    298.59 o
 -11   7   7     5484.07     5415.96     76.37 o
  -9   7   7     6045.74     6402.83    171.18 o
  -7   7   7    24319.54    25315.01    520.60 o
  -5   7   7     2391.96     2455.41     78.39 o
  -3   7   7    20505.51    21117.06    374.79 o
  -1   7   7     8638.07     8689.57     63.94 o
   1   7   7     8652.31     8558.44    228.61 o
   3   7   7     8466.54     8414.61    167.70 o
   5   7   7      469.44      451.00     22.16 o
   7   7   7     7444.65     6787.63    245.49 o
 -16   8   7      374.39      429.96     19.57 o
 -14   8   7      470.41      500.57     28.78 o
 -12   8   7      346.86      345.16     11.82 o
 -10   8   7        6.02       28.49     10.12 o
  -8   8   7     2421.35     2424.70     71.54 o
  -6   8   7     1883.97     1917.09     41.08 o
  -4   8   7      175.16      175.42     17.90 o
  -2   8   7      152.38      163.63      8.66 o
   0   8   7      704.43      679.15     29.07 o
   2   8   7      255.73      288.85     18.34 o
   4   8   7        1.20       53.79      6.41 o
   6   8   7      339.38      296.03     30.67 o
 -13   9   7     6108.33     6132.81    112.24 o
 -11   9   7     1798.37     1757.53     50.67 o
  -9   9   7     4741.85     5095.99    152.61 o
  -7   9   7    12373.78    13003.90    153.08 o
  -5   9   7       20.91       34.85      4.85 o
  -3   9   7     7913.89     8391.27    167.42 o
  -1   9   7     4361.61     4316.43     48.38 o
   1   9   7     1726.72     1738.57     63.52 o
   3   9   7    10273.88     9647.35    435.55 o
  -8  10   7      391.18      381.42     22.83 o
  -6  10   7     3497.53     3502.25     75.15 o
  -4  10   7      878.71      920.60     15.21 o
  -2  10   7        2.41       64.08     32.35 o
 -24   0   8     2005.57     1832.75    125.61 o
 -22   0   8     5090.59     4899.16     67.89 o
 -20   0   8     2067.20     2116.14     24.92 o
 -18   0   8     7447.92     7829.25    152.75 o
 -16   0   8    22141.71    22666.30    395.70 o
 -14   0   8       13.76      119.63     40.20 o
 -10   0   8     8341.03     8165.53    134.80 o
  -8   0   8     7331.29     7210.03    145.83 o
  -4   0   8    11208.34     9386.05    946.57 o
  -2   0   8    42579.85    45527.75    738.31 o
   0   0   8    35446.19    36073.02    807.98 o
   2   0   8     7027.83     7453.37    280.83 o
   6   0   8     7541.97     8026.77    177.79 o
   8   0   8    18920.52    19580.88    343.20 o
  10   0   8     6952.66     7231.86    131.43 o
 -23   1   8      207.22      228.86     11.45 o
 -21   1   8      401.07      400.77     22.44 o
 -19   1   8     9467.46     9830.74    175.24 o
 -17   1   8      561.41      577.12     14.88 o
 -15   1   8     4236.67     4305.67     96.22 o
 -13   1   8     7039.99     6960.28    138.68 o
 -11   1   8     6141.08     5825.24     91.74 o
  -9   1   8     8682.54     8584.14    172.57 o
  -7   1   8      854.80      796.61     23.23 o
  -5   1   8     6894.17     6318.31    117.67 o
  -3   1   8     6948.16     6932.69    135.36 o
  -1   1   8      927.88      997.58     14.64 o
   1   1   8     5294.39     5443.31     86.79 o
   3   1   8      455.48      460.48     15.53 o
   5   1   8     2200.87     2221.06     29.44 o
   7   1   8     7980.59     8143.67    218.68 o
   9   1   8      547.33      543.28     19.59 o
  11   1   8      900.53      888.01     28.47 o
 -22   2   8     6381.38     6393.03    212.31 o
 -20   2   8      966.04     1006.51     37.47 o
 -18   2   8     7375.44     7482.10    142.69 o
 -16   2   8    10729.95    10808.97    142.46 o
 -14   2   8       51.15      104.16     10.32 o
 -12   2   8    18849.51    18705.13    434.63 o
 -10   2   8     2092.17     2120.56     64.31 o
  -8   2   8     3617.29     3355.58     94.18 o
  -4   2   8      571.01      635.58     49.45 o
  -2   2   8    25319.97    25614.19    721.53 o
   0   2   8    12837.13    13056.56    232.95 o
   2   2   8     6300.55     6427.99     98.05 o
   4   2   8    13388.19    13552.48    134.57 o
   6   2   8     1064.46     1095.19     22.46 o
   8   2   8     8306.97     8424.87    175.37 o
  10   2   8     4506.10     4379.47     68.91 o
 -23   3   8     3748.16     3592.31    114.33 o
 -21   3   8     1116.61     1076.83     45.98 o
 -19   3   8    26946.34    26387.24    630.45 o
 -17   3   8       94.41      132.72     12.66 o
 -15   3   8    23084.73    23009.81    346.12 o
 -13   3   8    25150.92    25203.69    416.65 o
 -11   3   8     7165.52     6968.96    238.23 o
  -9   3   8    22767.99    21859.45    580.18 o
  -7   3   8    16251.89    15816.63    596.78 o
  -5   3   8    25371.58    23851.65    713.15 o
  -3   3   8    30021.02    28062.53    465.86 o
  -1   3   8     2485.44     2403.90     38.61 o
   3   3   8     1999.11     1961.42     29.65 o
   5   3   8     3375.82     3266.93     77.70 o
   7   3   8    15651.90    15547.04    114.01 o
   9   3   8     1589.50     1653.41     35.16 o
  11   3   8     3323.62     3068.74     48.77 o
 -22   4   8       23.78       62.77     18.59 o
 -20   4   8        1.34       22.47      7.78 o
 -18   4   8       22.11       63.79     11.61 o
 -16   4   8      188.23      239.33     16.03 o
 -14   4   8      506.85      577.23     29.25 o
 -12   4   8      172.80      265.09     28.57 o
 -10   4   8      499.53      512.83     22.67 o
  -8   4   8       40.64       72.52      4.81 o
  -6   4   8     5308.29     5210.11    161.74 o
  -4   4   8     1309.50     1221.26     32.31 o
  -2   4   8        2.80       50.09     12.35 o
   0   4   8      129.76      178.67     10.78 o
   2   4   8      760.45      757.96     27.19 o
   4   4   8      132.92      170.49     15.45 o
   6   4   8       59.29       77.65      5.56 o
   8   4   8        1.20       14.92      2.73 o
  10   4   8      192.18      173.50      7.79 o
 -21   5   8     1128.51     1054.22     29.31 o
 -19   5   8    11297.49    11227.98    276.69 o
 -17   5   8     1050.68      972.61     31.21 o
 -15   5   8    13421.72    13320.94    154.97 o
 -13   5   8    14765.38    14769.16    287.07 o
 -11   5   8     8267.94     8135.59    124.47 o
  -9   5   8    24200.58    23735.47    432.29 o
  -7   5   8     2506.59     2418.02     90.17 o
  -5   5   8    25379.27    24818.94    693.30 o
  -3   5   8    15395.13    14873.21    389.52 o
  -1   5   8     1093.58     1095.76     43.74 o
   1   5   8    13979.99    13692.77    201.25 o
   3   5   8     2752.87     2702.73     44.30 o
   5   5   8     3380.25     3286.04     65.24 o
   7   5   8    13513.33    13207.06    233.06 o
   9   5   8       59.87       95.30      8.79 o
 -20   6   8     1021.80     1038.58     68.04 o
 -18   6   8     3781.15     3768.30    101.69 o
 -16   6   8     6190.44     6231.77    106.85 o
 -14   6   8        1.62       80.25     18.51 o
 -12   6   8    23706.20    24348.90    441.43 o
 -10   6   8     1937.10     1852.16     50.97 o
  -8   6   8     1890.00     1912.77     47.12 o
  -6   6   8    29605.74    28844.13   1060.91 o
  -4   6   8     1056.48     1150.68     40.30 o
  -2   6   8     9606.85     9146.23    166.23 o
   0   6   8    12272.87    11713.41    225.90 o
   2   6   8     3125.09     3068.30     69.59 o
   4   6   8     9835.65     9668.67    145.05 o
   6   6   8     1854.20     1701.20     36.05 o
   8   6   8     6646.90     6101.81    109.61 o
 -19   7   8       47.31       57.58      7.69 o
 -17   7   8      185.68      195.55     11.01 o
 -15   7   8     2739.83     2763.05     67.44 o
 -13   7   8      517.41      540.38     11.24 o
 -11   7   8      503.34      575.11     18.50 o
  -9   7   8     4236.20     4250.25    114.05 o
  -7   7   8      183.83      194.87      9.31 o
  -5   7   8     3409.79     3403.41     57.41 o
  -3   7   8     2497.58     2461.97     56.80 o
  -1   7   8     1234.20     1190.44     32.29 o
   1   7   8      800.46      836.68     35.91 o
   3   7   8     1367.57     1309.86     38.72 o
   5   7   8      406.80      422.75     18.55 o
 -16   8   8     7010.77     6944.86    126.71 o
 -14   8   8       51.40       96.31     13.25 o
 -12   8   8     9586.42     9709.24    221.70 o
 -10   8   8     2733.08     2579.32     53.68 o
  -8   8   8     1090.84     1164.49     33.25 o
  -6   8   8    16046.33    16493.75    301.13 o
  -4   8   8      433.85      476.27     30.23 o
  -2   8   8    10768.29    11367.38    119.28 o
   0   8   8     6741.60     6444.08    246.44 o
   2   8   8     2193.24     2185.08     80.83 o
   4   8   8     9016.54     8204.08    423.50 o
 -13   9   8     2019.40     2012.67     53.29 o
 -11   9   8      864.88      882.09     51.19 o
  -9   9   8     2019.00     2177.49     41.15 o
  -7   9   8      489.15      614.89     21.55 o
  -5   9   8     2692.14     2781.16     94.71 o
  -3   9   8      903.59      947.24     14.49 o
  -1   9   8       11.87       34.94      8.29 o
   1   9   8     2726.25     2469.07    104.17 o
 -23   1   9     1528.43     1468.88     45.94 o
 -21   1   9    13627.37    13968.17    181.29 o
 -19   1   9     5999.38     6247.23     94.23 o
 -17   1   9    18711.31    19127.63    261.34 o
 -15   1   9    16295.45    16489.96    265.71 o
 -13   1   9     1674.48     1648.31     43.27 o
  -9   1   9    12172.59    12228.61    222.34 o
  -7   1   9     8510.21     8605.83    164.59 o
  -5   1   9    44375.96    46212.10   1301.49 o
  -3   1   9      719.45      835.28     28.51 o
  -1   1   9    31723.28    33954.10    924.36 o
   1   1   9    16336.85    17199.83    246.08 o
   3   1   9     8926.31     8996.86    169.86 o
   5   1   9     8989.03     9210.28    183.31 o
   7   1   9     3558.34     3639.26     43.19 o
   9   1   9     8097.33     7620.76    210.51 o
 -24   2   9     3592.64     3453.64     78.71 o
 -22   2   9     2842.86     2847.20     44.86 o
 -20   2   9     1255.90     1233.16     24.45 o
 -18   2   9    15308.12    15453.03    306.24 o
 -16   2   9      773.14      786.72     20.90 o
 -14   2   9    12350.41    12185.22    250.17 o
 -12   2   9    23084.87    22829.32    524.40 o
 -10   2   9    13812.90    13789.12    292.28 o
  -8   2   9    14735.95    14053.22    388.92 o
  -6   2   9    11580.59    10536.24    240.77 o
  -4   2   9    23472.01    22608.67    567.11 o
  -2   2   9    19614.21    19571.99    341.09 o
   0   2   9     1984.64     2071.68     36.46 o
   2   2   9    30740.00    32436.74   1028.92 o
   4   2   9     3081.34     3128.89     69.10 o
   6   2   9     2561.33     2573.32     41.78 o
   8   2   9    11016.15    10973.83    244.28 o
  10   2   9        2.19       42.34     14.05 o
 -23   3   9       17.45       43.92      3.53 o
 -21   3   9     2431.97     2409.52    111.44 o
 -19   3   9      431.24      483.20     21.99 o
 -17   3   9      959.15      910.82     16.53 o
 -15   3   9     4972.13     5104.88    127.10 o
 -13   3   9       59.30       96.60      8.64 o
 -11   3   9     6766.18     6978.04    169.68 o
  -9   3   9      843.73      816.45     25.55 o
  -7   3   9     4191.15     3988.62    100.64 o
  -5   3   9     4952.50     4625.16    123.88 o
  -3   3   9      739.38      723.20     23.65 o
  -1   3   9     2172.48     2177.73     27.04 o
   1   3   9     3008.56     2979.81     57.28 o
   3   3   9        2.72       28.57      3.87 o
   5   3   9     1981.93     1812.52     58.63 o
   7   3   9      851.25      820.09     24.60 o
   9   3   9      756.78      714.59     18.28 o
 -22   4   9     3176.79     3222.63     59.73 o
 -20   4   9     2602.63     2560.11     80.53 o
 -18   4   9    13271.02    13147.95    272.22 o
 -16   4   9      369.42      396.43     16.08 o
 -14   4   9    16303.77    15819.44    477.57 o
 -12   4   9    37371.35    32956.69    697.18 o
 -10   4   9    10002.47     9821.52    183.25 o
  -8   4   9    34547.41    32485.05    704.49 o
  -6   4   9    11199.98    10525.48    285.93 o
  -4   4   9    30674.80    30543.08    790.30 o
  -2   4   9    21200.57    20491.38    358.10 o
   0   4   9      167.80      187.35     11.18 o
   4   4   9     4241.29     4102.88     85.23 o
   6   4   9     3670.72     3495.11     41.36 o
   8   4   9    14795.10    14804.78    726.62 o
 -21   5   9     1169.41     1070.01     31.36 o
 -19   5   9     2084.46     2020.65     54.50 o
 -17   5   9     2532.36     2303.29     50.37 o
 -15   5   9     1465.71     1507.09     35.41 o
 -13   5   9     3740.97     3638.16     98.72 o
 -11   5   9     6473.50     6491.42    111.35 o
  -9   5   9     1695.64     1664.67     40.71 o
  -7   5   9     1196.36     1107.71     30.92 o
  -5   5   9     9701.71     9389.80    188.45 o
  -3   5   9        0.45       57.18      8.80 o
  -1   5   9     1941.79     1881.87     30.02 o
   1   5   9     1248.35     1193.18     22.55 o
   3   5   9      968.47      977.92     22.48 o
   5   5   9      132.79      185.42     29.84 o
   7   5   9      683.04      678.08     26.75 o
 -20   6   9     1888.01     1754.81     35.90 o
 -18   6   9     5257.66     5307.10     91.84 o
 -16   6   9      703.09      672.96     25.56 o
 -14   6   9     2695.39     2714.20     38.32 o
 -12   6   9     6112.23     5949.88    129.35 o
 -10   6   9      235.03      243.32      9.14 o
  -8   6   9     9472.35     9290.67    195.67 o
  -6   6   9     2256.04     2233.28     52.79 o
  -4   6   9     3569.22     3373.13     98.28 o
  -2   6   9    15051.70    14397.10    266.68 o
   0   6   9      307.49      318.73     12.01 o
   2   6   9     6107.68     5899.69    132.61 o
   4   6   9      224.68      262.18     20.45 o
   6   6   9     2009.34     1875.13     69.44 o
 -19   7   9     3485.47     3090.15    163.66 o
 -17   7   9     7800.08     7553.42    139.18 o
 -15   7   9     7676.70     7734.32    145.81 o
 -13   7   9        6.14       63.38      9.27 o
 -11   7   9    23055.96    24992.31    699.76 o
  -9   7   9     3519.15     3435.11     68.12 o
  -7   7   9     2098.05     2196.77     46.33 o
  -5   7   9    13050.98    13020.25    268.53 o
  -3   7   9      447.95      402.07     12.98 o
  -1   7   9    10315.69    10105.73    150.68 o
   1   7   9     9869.29     9304.19    278.30 o
   3   7   9     2796.69     2643.04    128.48 o
   5   7   9     5762.32     5178.54    161.76 o
 -16   8   9       48.34       61.96     10.16 o
 -14   8   9       80.57      104.97     10.62 o
 -12   8   9        5.95       29.36      8.65 o
 -10   8   9     1097.80     1054.15     29.26 o
  -8   8   9      273.50      325.64     13.78 o
  -6   8   9      407.58      423.92     17.46 o
  -4   8   9     1615.48     1681.02     40.35 o
  -2   8   9        0.27       60.95     20.76 o
   0   8   9      546.30      551.02     39.41 o
   2   8   9     1124.54     1068.99     12.98 o
 -13   9   9      155.80      208.21      8.29 o
 -11   9   9     9009.98     9152.47    177.09 o
  -9   9   9      854.16      830.65     42.55 o
  -7   9   9     5930.11     6032.55     71.20 o
  -5   9   9     6039.70     6308.39     75.87 o
  -3   9   9       70.85       76.87     12.08 o
  -1   9   9     4672.47     4624.46    145.63 o
 -24   0  10    11964.65    11675.63    346.46 o
 -22   0  10      925.93     1051.88     32.32 o
 -20   0  10    19641.33    20244.92    467.23 o
 -18   0  10     7212.31     7222.33     82.06 o
 -16   0  10    17815.94    18225.29    305.07 o
 -14   0  10    18685.31    18576.10    293.22 o
 -12   0  10     1064.37     1077.04     39.97 o
  -8   0  10    46445.69    49413.90   1005.51 o
  -6   0  10     6795.65     6606.42    225.16 o
  -2   0  10        6.80      146.35     62.90 o
   0   0  10    24450.61    23951.91    620.32 o
   4   0  10     9187.88     9334.69    248.80 o
   6   0  10    14748.99    15338.75    410.55 o
   8   0  10     3946.24     3950.74    138.75 o
 -23   1  10     1538.64     1565.74     24.32 o
 -21   1  10      283.95      317.08     14.79 o
 -19   1  10      269.12      278.04     16.89 o
 -17   1  10     7210.30     7473.08    103.03 o
 -15   1  10      185.36      228.97     11.96 o
 -13   1  10       49.17       88.08     20.46 o
 -11   1  10    10224.72    10315.14    171.41 o
  -9   1  10      470.98      430.90     10.44 o
  -7   1  10     5456.44     5482.33    119.41 o
  -5   1  10      145.62      168.87      7.15 o
  -3   1  10     6730.08     6909.92    116.83 o
  -1   1  10     1684.15     1718.54     51.14 o
   1   1  10       76.73      101.61      7.87 o
   3   1  10      987.70     1029.88     12.38 o
   5   1  10       55.42       75.04      9.99 o
   7   1  10      203.62      297.90     23.12 o
   9   1  10     2303.86     2240.02     78.40 o
 -24   2  10     2454.92     2335.91     53.95 o
 -22   2  10       24.67      104.94     23.76 o
 -20   2  10     6534.43     6500.59    102.88 o
 -18   2  10     4643.88     4556.29    101.79 o
 -16   2  10     9299.22     9269.66    214.96 o
 -14   2  10    15869.21    15674.89    259.15 o
 -12   2  10      628.39      689.02     16.60 o
 -10   2  10    18126.91    17406.42    508.61 o
  -8   2  10     5060.85     4866.83    135.41 o
  -6   2  10     6622.05     6585.33    176.38 o
  -4   2  10    26520.09    27050.74    701.36 o
  -2   2  10      595.74      609.61     29.21 o
   0   2  10     7387.91     7571.88    150.46 o
   2   2  10    16072.03    16803.98    128.92 o
   4   2  10     2990.25     2944.71     41.69 o
   6   2  10     6357.91     6362.41    130.04 o
   8   2  10      111.36      122.86     15.25 o
 -23   3  10     9221.18     8691.29    184.56 o
 -21   3  10     7577.52     7539.98    190.28 o
 -19   3  10      111.88      165.88     16.67 o
 -17   3  10    36905.73    33144.50    697.54 o
 -15   3  10       49.25       91.82     14.53 o
 -13   3  10    12094.25    12608.32    321.51 o
 -11   3  10    41188.64    42067.97   1848.60 o
  -9   3  10     7459.36     7124.97    220.74 o
  -7   3  10    27037.58    26257.47    660.94 o
  -5   3  10     6270.55     6395.89    159.91 o
  -3   3  10     8015.80     8178.24    152.56 o
  -1   3  10    10712.42    10957.60    163.65 o
   1   3  10      509.22      532.85     20.10 o
   3   3  10    21302.48    21240.53    201.68 o
   5   3  10     4827.89     4984.20    137.20 o
   7   3  10     1648.08     1586.11     53.42 o
 -22   4  10       52.30       39.27     13.21 o
 -20   4  10       38.99       68.31     11.99 o
 -18   4  10        1.93       32.25      9.64 o
 -16   4  10      877.12      889.70     22.88 o
 -14   4  10      108.89      167.85     28.71 o
 -12   4  10       20.61      104.11     20.31 o
 -10   4  10      129.25      151.29     14.96 o
  -8   4  10      572.32      644.66     22.88 o
  -6   4  10      148.18      196.35      9.07 o
  -4   4  10     3066.76     2926.06     78.85 o
  -2   4  10       24.39       66.87     13.22 o
   0   4  10       59.64       74.96      8.97 o
   2   4  10     2290.57     2255.37     52.91 o
   4   4  10      510.00      522.65     23.89 o
   6   4  10       33.31       85.34     20.02 o
 -21   5  10     4330.01     3984.11    161.12 o
 -19   5  10     3330.95     3187.74     72.82 o
 -17   5  10    19886.35    18751.65    173.79 o
 -15   5  10       55.01       88.44      4.37 o
 -13   5  10     8531.09     8483.31    175.97 o
 -11   5  10    19518.45    19898.77    488.91 o
  -9   5  10     1050.81     1184.57     35.08 o
  -7   5  10    26811.41    26488.38    535.42 o
  -5   5  10     5021.79     4904.74    106.08 o
  -3   5  10    12291.35    12130.99    238.70 o
  -1   5  10    17077.05    16922.57    261.57 o
   1   5  10      444.13      472.50      7.62 o
   3   5  10    13171.23    12560.20    280.45 o
   5   5  10     3498.56     3412.39     74.57 o
 -20   6  10     3443.01     3179.37     82.28 o
 -18   6  10     2174.91     2041.93     35.79 o
 -16   6  10     3283.89     3184.05     85.02 o
 -14   6  10     4279.51     4259.27     50.60 o
 -12   6  10      401.98      427.62     15.04 o
 -10   6  10    13917.84    14032.38    265.15 o
  -8   6  10     5039.30     4847.98     98.03 o
  -6   6  10     1402.69     1324.88     26.01 o
  -4   6  10    19864.53    19136.90    585.50 o
  -2   6  10      320.89      337.63     12.63 o
   0   6  10     4435.54     4227.00     57.15 o
   2   6  10     7980.26     7677.72    186.45 o
   4   6  10     3474.50     3237.55     70.36 o
 -19   7  10     1091.12     1094.58     24.94 o
 -17   7  10      217.06      213.72     11.37 o
 -15   7  10        3.74       85.21     28.16 o
 -13   7  10     1827.13     1786.49     37.75 o
 -11   7  10       27.73       86.97     10.23 o
  -9   7  10        4.50       54.38     12.61 o
  -7   7  10     2345.26     2369.55     52.74 o
  -5   7  10       95.40      117.75     12.36 o
  -3   7  10      304.91      288.00     14.63 o
  -1   7  10     1896.71     1811.72     55.73 o
   1   7  10        3.16        0.20      7.25 o
   3   7  10     1705.48     1568.45     27.40 o
 -16   8  10     3442.37     3358.15    134.86 o
 -14   8  10     9838.84     9495.58    180.06 o
 -12   8  10      741.57      763.63     26.33 o
 -10   8  10    12976.85    13417.79    301.61 o
  -8   8  10     7183.43     7191.74    172.81 o
  -6   8  10     2996.09     3206.93     60.45 o
  -4   8  10    11796.14    11708.10    250.91 o
  -2   8  10      224.30      248.44     14.91 o
   0   8  10     4525.48     4254.65     51.49 o
 -13   9  10      293.12      347.21      7.54 o
 -11   9  10     2568.88     2554.00     60.03 o
  -9   9  10      746.04      789.98     35.88 o
  -7   9  10     1100.24     1160.11     41.22 o
  -5   9  10      819.84      842.24     43.92 o
  -3   9  10     1413.22     1349.26     26.07 o
 -23   1  11    11827.46    11796.43    331.93 o
 -21   1  11      286.65      307.60     20.56 o
 -19   1  11    12639.26    12990.44    155.44 o
 -17   1  11    18705.56    19102.38    264.29 o
 -15   1  11    17904.33    18661.24    212.85 o
 -13   1  11    17715.86    17719.57    247.67 o
 -11   1  11     1674.00     1701.43     47.87 o
  -9   1  11    27943.29    28718.21    777.92 o
  -7   1  11    11234.67    11174.95    232.72 o
  -5   1  11      104.75      151.73     15.35 o
  -3   1  11    32164.40    34241.11   1576.16 o
  -1   1  11     1580.48     1623.51     51.25 o
   1   1  11     6744.03     7144.76    138.28 o
   3   1  11    14842.94    15302.74    208.37 o
   5   1  11      662.46      708.65     24.97 o
   7   1  11    10601.14     9906.27     92.21 o
 -24   2  11      206.60      237.76     10.44 o
 -22   2  11     6811.14     6591.96    111.28 o
 -20   2  11     1422.53     1445.74     23.67 o
 -18   2  11      380.65      376.31     19.51 o
 -16   2  11    20961.08    20326.02    228.02 o
 -14   2  11     2131.10     2090.39     32.37 o
 -12   2  11    15652.42    15651.72    364.20 o
 -10   2  11    26974.63    26067.11   1120.39 o
  -8   2  11     3011.52     2928.74     74.38 o
  -6   2  11    31050.67    30950.09    881.78 o
  -4   2  11     8418.93     8714.39    202.86 o
  -2   2  11    26987.23    27306.72    434.39 o
   0   2  11     8358.63     8474.36    126.97 o
   2   2  11      627.00      713.99     14.94 o
   4   2  11    12352.75    12385.50    202.85 o
   6   2  11     2173.19     2133.34     47.36 o
 -23   3  11      713.70      722.40     23.46 o
 -21   3  11      528.20      565.86     18.08 o
 -19   3  11     2338.25     2337.80     55.80 o
 -17   3  11      182.57      180.13      8.86 o
 -15   3  11     2613.62     2567.01     44.30 o
 -13   3  11     4745.83     4512.23     81.19 o
 -11   3  11        2.13       27.20      4.20 o
  -9   3  11     3021.63     2773.49     83.23 o
  -7   3  11     3963.76     3669.60     87.96 o
  -5   3  11     2386.56     2238.15     64.76 o
  -3   3  11     8845.04     8873.16    189.02 o
  -1   3  11       70.17      113.93      8.92 o
   1   3  11     3066.14     3136.83     57.57 o
   3   3  11     2304.54     2377.05     60.98 o
   5   3  11        2.94       36.11     11.87 o
   7   3  11     1535.51     1368.19     24.06 o
 -22   4  11     9632.03     9225.99    107.78 o
 -20   4  11     7123.16     6751.00    133.86 o
 -18   4  11       47.40      106.29     23.53 o
 -16   4  11    25487.56    24290.05   1014.90 o
 -14   4  11     2417.93     2414.07     61.51 o
 -12   4  11    14685.72    14133.53    360.11 o
 -10   4  11    25584.49    24993.59    469.25 o
  -8   4  11      497.36      494.39     16.59 o
  -4   4  11    16143.98    15900.68    311.38 o
  -2   4  11    19225.96    18969.05    291.50 o
   0   4  11     8982.50     8949.51    151.79 o
   2   4  11       69.75      104.77     14.11 o
   4   4  11    13839.63    13738.71    415.16 o
   6   4  11     2361.70     2177.14     45.78 o
 -21   5  11      113.07      124.57     13.18 o
 -19   5  11     2358.61     2345.52     20.96 o
 -17   5  11     3065.73     2884.04     91.34 o
 -15   5  11     6277.97     6232.91    129.39 o
 -13   5  11     1150.65     1189.68     49.80 o
 -11   5  11     1766.73     1690.95     30.85 o
  -9   5  11     3407.51     3489.20     74.63 o
  -7   5  11      230.00      260.95     12.25 o
  -5   5  11       86.56      135.34     13.78 o
  -3   5  11     6506.89     6282.31    160.33 o
  -1   5  11      234.10      211.01      4.20 o
   1   5  11     1552.83     1570.93     49.30 o
   3   5  11     2669.38     2539.77     66.23 o
   5   5  11      343.68      382.54     45.27 o
 -20   6  11     2867.57     2752.10     60.21 o
 -18   6  11      141.03      178.39     11.44 o
 -16   6  11    10663.34    11033.24    217.61 o
 -14   6  11     2072.15     2069.84     48.21 o
 -12   6  11     5715.34     5515.14    136.26 o
 -10   6  11     5529.59     5724.44    151.49 o
  -8   6  11       25.56      110.59     71.44 o
  -6   6  11     5376.30     5474.14    102.17 o
  -4   6  11     1288.90     1216.73     29.38 o
  -2   6  11     2193.69     2105.10     46.78 o
   0   6  11     4990.42     4921.63     72.77 o
   2   6  11      238.93      254.76     20.18 o
 -19   7  11     4896.51     4480.79     79.47 o
 -17   7  11     5688.09     5404.12     75.02 o
 -15   7  11     5965.62     6146.97    144.64 o
 -13   7  11     7762.95     7806.42    126.40 o
 -11   7  11      114.13      131.74     12.22 o
  -9   7  11    17888.31    19012.74    334.17 o
  -7   7  11     5850.20     5789.47    103.26 o
  -5   7  11     1173.98     1159.72     17.46 o
  -3   7  11    14125.93    13554.90    537.20 o
  -1   7  11      314.02      303.89     14.69 o
   1   7  11     3724.82     3541.02    120.74 o
 -16   8  11      169.37      192.40     15.87 o
 -14   8  11      167.89      219.48     11.92 o
 -12   8  11        8.48       48.40      9.75 o
 -10   8  11      646.57      632.86     20.71 o
  -8   8  11      202.20      221.79     10.78 o
  -6   8  11       24.42       80.44     13.19 o
  -4   8  11       13.80       47.16      9.12 o
  -2   8  11      606.40      550.15      8.52 o
 -11   9  11       76.58       76.03      9.28 o
  -9   9  11     2021.45     2075.26    101.54 o
  -7   9  11     4714.85     4825.48     89.72 o
 -24   0  12      842.33      790.89     44.07 o
 -22   0  12    19355.53    19048.30    306.64 o
 -20   0  12      847.30      865.73     24.37 o
 -18   0  12    18926.34    19236.91    618.57 o
 -16   0  12    19758.93    20358.90    491.94 o
 -14   0  12    16184.49    16182.59    232.88 o
 -12   0  12    37941.94    36440.86    383.91 o
 -10   0  12      885.35      924.27     42.21 o
  -6   0  12    12258.56    12578.35    456.12 o
  -4   0  12     1931.36     1849.36     96.53 o
   0   0  12      951.27     1111.68     31.24 o
   2   0  12     9234.22     9489.76     78.35 o
   4   0  12    14461.12    15124.50    574.85 o
   6   0  12     1787.08     1755.56     51.76 o
 -25   1  12     2690.01     2669.70     51.11 o
 -23   1  12     1278.16     1233.49     17.64 o
 -21   1  12     2530.16     2649.59     31.86 o
 -19   1  12     1848.42     1840.86     27.96 o
 -17   1  12      153.51      188.96     11.45 o
 -15   1  12     7518.47     7823.16    117.32 o
 -13   1  12      513.45      478.16     17.77 o
 -11   1  12       82.92      111.80      8.71 o
  -9   1  12     8239.79     8243.37    157.98 o
  -7   1  12      517.00      498.95     16.07 o
  -5   1  12      402.66      430.89     14.20 o
  -3   1  12     5652.33     5710.62    119.58 o
  -1   1  12     2571.88     2579.91     40.38 o
   1   1  12     4725.66     4942.32     47.27 o
   3   1  12       75.28      113.09      8.80 o
   5   1  12     1286.71     1254.58     43.10 o
 -24   2  12     1128.19     1125.14     19.61 o
 -22   2  12     8666.01     8746.18    149.19 o
 -20   2  12       94.39       98.28     10.23 o
 -18   2  12     5262.41     5285.60     94.89 o
 -16   2  12     7218.34     7359.30     76.70 o
 -14   2  12     3960.59     3934.59     63.91 o
 -12   2  12    27811.72    28220.35    559.66 o
 -10   2  12     1839.15     1858.28     75.44 o
  -8   2  12    17424.43    17696.32    411.85 o
  -6   2  12     5655.12     5644.79    157.78 o
  -4   2  12     1597.85     1630.92     22.95 o
  -2   2  12    15111.31    15661.46    333.62 o
   0   2  12      310.61      330.62      5.79 o
   2   2  12     2940.08     2939.71     35.44 o
   4   2  12     5726.96     5850.51     91.04 o
   6   2  12       12.02       30.63      6.67 o
 -23   3  12      460.98      526.62     22.97 o
 -21   3  12    14934.69    15014.39    518.16 o
 -19   3  12     6103.84     6185.82    139.31 o
 -17   3  12        9.50       90.06     12.19 o
 -15   3  12    21481.78    21406.72    316.86 o
 -13   3  12     3950.55     3680.55     85.59 o
 -11   3  12     3355.21     3325.13     89.48 o
  -9   3  12    37974.62    38619.43    640.23 o
  -7   3  12     1445.81     1567.00     45.17 o
  -5   3  12    14368.35    14548.22    338.87 o
  -3   3  12    19032.19    19273.32    482.42 o
  -1   3  12     7749.37     8239.56    128.41 o
   1   3  12    10086.74    10319.13    241.74 o
   3   3  12       29.67       63.49      9.72 o
   5   3  12     7822.49     7396.36    129.55 o
 -22   4  12        2.49       48.54     14.56 o
 -20   4  12       90.58      104.61      8.30 o
 -18   4  12      325.11      383.21      5.21 o
 -16   4  12       71.46       88.06      5.06 o
 -14   4  12      902.68      858.73     25.20 o
 -12   4  12      538.86      509.93     19.34 o
 -10   4  12       38.37       66.08      7.04 o
  -8   4  12     1158.67     1072.83     50.75 o
  -6   4  12      339.32      333.43     15.27 o
  -4   4  12      619.24      576.12     15.73 o
  -2   4  12      141.53      196.65      8.73 o
   0   4  12      273.60      272.65      9.27 o
   2   4  12       91.43      137.16     23.74 o
   4   4  12      901.60      880.96     25.28 o
 -21   5  12     6818.12     6551.49     96.42 o
 -19   5  12     3521.21     3569.09     39.15 o
 -17   5  12     1237.90     1289.30     21.44 o
 -15   5  12    15129.58    14892.11    215.77 o
 -13   5  12     1375.17     1401.59     49.12 o
 -11   5  12     9959.07     9892.63    152.15 o
  -9   5  12    14718.05    14534.49    235.01 o
  -7   5  12      735.27      746.51     11.81 o
  -5   5  12     9393.72     9299.61    195.69 o
  -3   5  12     7700.55     7527.79    166.24 o
  -1   5  12     6232.39     6107.76    103.51 o
   1   5  12    13467.15    13711.97    220.55 o
   3   5  12       82.44      120.86      9.43 o
 -20   6  12       67.45       94.53     11.43 o
 -18   6  12     4746.70     4586.92     49.68 o
 -16   6  12     8044.92     7943.51    143.09 o
 -14   6  12     3198.04     3151.32     99.26 o
 -12   6  12    10347.80    10431.21    182.81 o
 -10   6  12      349.21      362.10      9.27 o
  -8   6  12    10720.08    10804.74    256.30 o
  -6   6  12     4306.29     4204.61    111.29 o
  -4   6  12       88.80      100.49     11.90 o
  -2   6  12    11579.80    10724.14    188.97 o
   0   6  12      272.91      264.91     11.35 o
   2   6  12     1384.12     1282.88     34.94 o
 -17   7  12      125.20      137.67      8.70 o
 -15   7  12      638.49      666.13     16.48 o
 -13   7  12     1537.13     1511.04     33.28 o
 -11   7  12     3084.55     3172.55     59.49 o
  -9   7  12      318.01      342.80     44.05 o
  -7   7  12        1.34       32.07      6.14 o
  -5   7  12     1854.74     1769.13     39.83 o
  -3   7  12      196.14      271.73     38.36 o
  -1   7  12        3.68       27.99      3.80 o
 -14   8  12     1824.27     1896.57     32.21 o
 -12   8  12    10642.52    10660.89    242.61 o
 -10   8  12      503.24      506.76     21.03 o
  -8   8  12     8686.96     8687.64    315.09 o
  -6   8  12     4641.50     4499.12     80.34 o
  -4   8  12      543.72      561.19     36.18 o
 -25   1  13      976.83      947.27     43.23 o
 -23   1  13     2747.59     2775.14     26.80 o
 -21   1  13    14293.03    14329.22    267.61 o
 -19   1  13       99.56      119.49      7.43 o
 -17   1  13    14111.96    14365.81    216.21 o
 -15   1  13    17458.97    17813.04    307.11 o
 -13   1  13     3255.90     3381.65     97.48 o
 -11   1  13    21737.15    21751.00    538.52 o
  -9   1  13    12149.85    12029.72    353.68 o
  -7   1  13    34354.04    36345.99    753.86 o
  -5   1  13    10580.56    10918.49    209.35 o
  -3   1  13      159.55      200.71     11.12 o
  -1   1  13    20743.21    22388.31    463.77 o
   1   1  13     2022.98     2075.57     24.66 o
   3   1  13     4285.78     4120.75    126.17 o
 -24   2  13     2823.91     2678.12     46.19 o
 -22   2  13     3581.30     3588.86     44.91 o
 -20   2  13    10347.33    10294.22    207.12 o
 -18   2  13     3672.90     3704.60     42.16 o
 -16   2  13     1056.27     1031.26     26.95 o
 -14   2  13    16973.61    16866.41    339.61 o
 -12   2  13      380.42      470.76     19.81 o
 -10   2  13     5613.63     5436.83    112.85 o
  -8   2  13    16151.88    16527.91    444.36 o
  -6   2  13      439.72      438.32     17.73 o
  -4   2  13     9174.70     9592.82    168.71 o
  -2   2  13     5344.95     5612.58    176.15 o
   0   2  13     4255.89     4245.58    112.08 o
   2   2  13     6777.23     6794.64    139.50 o
   4   2  13      558.53      575.93     24.38 o
 -23   3  13       77.54      127.30     15.75 o
 -21   3  13     1085.94     1107.56     32.05 o
 -19   3  13       19.56       50.47      8.86 o
 -17   3  13     1914.04     1821.28     25.72 o
 -15   3  13      176.01      214.34     20.72 o
 -13   3  13     1209.08     1134.21     38.01 o
 -11   3  13     2575.85     2573.30     81.32 o
  -9   3  13      100.50      118.24     15.10 o
  -7   3  13     1287.23     1412.17     41.63 o
  -5   3  13     1241.67     1342.83     31.73 o
  -3   3  13      110.23      144.28     11.48 o
  -1   3  13     1795.97     1949.96     46.41 o
   1   3  13      743.73      736.83     30.32 o
   3   3  13     1632.92     1576.03     72.25 o
 -22   4  13     3667.80     3632.86     55.13 o
 -20   4  13    15360.53    14896.88    213.02 o
 -18   4  13    14029.42    13951.06    225.48 o
 -16   4  13      543.55      599.57     11.68 o
 -14   4  13    29770.44    30592.92    372.63 o
 -12   4  13     3550.05     3419.09     82.60 o
 -10   4  13    10074.98    10111.25    253.94 o
  -8   4  13    25210.77    26235.31    473.77 o
  -6   4  13      955.11      956.03     24.46 o
  -4   4  13    15616.14    16084.16    289.01 o
  -2   4  13    10187.78     9994.01    234.65 o
   0   4  13     2585.76     2613.84     82.78 o
   2   4  13    10329.62     9965.21    213.27 o
 -21   5  13     1795.94     1713.75     27.54 o
 -19   5  13      226.20      221.23      6.08 o
 -17   5  13      569.71      641.19     18.93 o
 -15   5  13     3681.94     3579.12     80.72 o
 -13   5  13     1334.70     1352.31     32.38 o
 -11   5  13     2668.86     2581.26     49.82 o
  -9   5  13     2887.69     2770.24     56.02 o
  -7   5  13     4878.09     4849.12     97.71 o
  -5   5  13       57.80       95.05      9.32 o
  -3   5  13       65.60       98.23      6.75 o
  -1   5  13     2649.13     2586.12     41.38 o
   1   5  13        1.20       42.20      9.19 o
 -20   6  13     1809.64     1713.89     34.03 o
 -18   6  13     4062.49     3870.22     70.23 o
 -16   6  13      349.76      385.22     13.77 o
 -14   6  13     4761.54     4746.13     60.56 o
 -12   6  13     3396.82     3386.54     76.79 o
 -10   6  13     2304.35     2266.53     50.55 o
  -8   6  13    10144.64     9785.86    141.37 o
  -6   6  13       20.29       76.36     11.17 o
  -4   6  13     4064.69     3742.97    119.84 o
  -2   6  13      460.25      433.64     10.65 o
   0   6  13      918.21      855.79     16.81 o
 -17   7  13     5654.86     5421.45    164.49 o
 -15   7  13     4547.17     4302.50     94.73 o
 -13   7  13     1190.28     1226.44     46.09 o
 -11   7  13     5262.09     5098.04     83.46 o
  -9   7  13     2687.38     2563.36     35.34 o
  -7   7  13    12006.30    11807.72    169.51 o
  -5   7  13     5178.21     4796.89    114.54 o
  -3   7  13      193.16      200.51     17.74 o
 -14   8  13      572.48      548.50     17.50 o
 -12   8  13       24.02       36.38      5.43 o
 -10   8  13       10.78       37.96      5.03 o
  -8   8  13      646.80      648.63     42.02 o
  -6   8  13       23.89       49.02      7.51 o
 -24   0  14     1899.45     1929.51     40.74 o
 -22   0  14     1985.29     1984.32     40.45 o
 -20   0  14    17275.89    18069.24    329.79 o
 -18   0  14       93.81      131.11     14.25 o
 -16   0  14    13359.81    14183.68    424.45 o
 -14   0  14    27724.77    28556.18   2422.27 o
 -12   0  14     7887.62     7970.45    385.41 o
 -10   0  14    18237.25    18695.41    692.25 o
  -8   0  14     4169.43     4109.59    184.12 o
  -6   0  14    22707.81    23386.93   1361.42 o
  -4   0  14    15817.87    17486.97    926.95 o
  -2   0  14     1047.26     1052.97     37.14 o
   0   0  14    14907.65    15653.24    276.39 o
   2   0  14     2713.92     2814.38    133.07 o
 -23   1  14     1483.74     1468.77     28.53 o
 -21   1  14     1076.89     1052.55     19.32 o
 -19   1  14      676.26      712.85     14.41 o
 -17   1  14     3927.36     3974.07     73.04 o
 -15   1  14       29.84       51.82      7.16 o
 -13   1  14     8513.29     8725.99    218.35 o
 -11   1  14      404.50      386.83     12.91 o
  -9   1  14     1848.91     1721.09     50.30 o
  -7   1  14     6608.53     6717.35    187.27 o
  -5   1  14       72.26       85.25      4.60 o
  -3   1  14      361.43      460.99     33.94 o
  -1   1  14     1193.24     1269.42     20.25 o
   1   1  14      784.61      755.74     26.06 o
   3   1  14     1674.13     1568.68     52.95 o
 -24   2  14     1510.25     1453.78     32.84 o
 -22   2  14     2168.97     2121.22     31.09 o
 -20   2  14    10821.75    11171.65    112.53 o
 -18   2  14        1.59       60.35     13.60 o
 -16   2  14     7104.52     7172.75    134.66 o
 -14   2  14     5246.45     5423.99    108.84 o
 -12   2  14     5951.71     6143.30    173.18 o
 -10   2  14     9430.15     9476.24    198.34 o
  -8   2  14     3276.05     3311.57     62.03 o
  -6   2  14     7042.39     7348.56    157.03 o
  -4   2  14     8958.96     9456.25    181.47 o
  -2   2  14      512.10      536.71      8.33 o
   0   2  14     7173.83     7301.51    222.59 o
   2   2  14      488.34      498.85     22.92 o
 -23   3  14     6489.04     6161.50     63.86 o
 -21   3  14     3078.84     3048.61     52.41 o
 -19   3  14     7641.46     7541.50     61.08 o
 -17   3  14    17099.00    17092.46    313.97 o
 -15   3  14        4.62       55.30     11.23 o
 -13   3  14    25449.52    25077.88    809.56 o
 -11   3  14     3503.23     3419.02    104.95 o
  -9   3  14      882.95      895.92     18.00 o
  -7   3  14    24300.77    23426.01    386.26 o
  -5   3  14       70.28      100.24     13.88 o
  -3   3  14     9878.85    10211.29    260.56 o
  -1   3  14    10980.12    11363.76    271.50 o
   1   3  14     3415.42     3411.16     57.58 o
 -22   4  14        3.72       28.13      5.47 o
 -20   4  14      335.81      360.87      8.95 o
 -18   4  14      569.44      559.66     17.86 o
 -16   4  14      613.44      629.00     19.22 o
 -14   4  14        5.38       51.30     14.16 o
 -12   4  14      148.28      186.38     25.00 o
 -10   4  14        0.57       48.44      9.73 o
  -8   4  14      632.43      625.54     26.29 o
  -6   4  14      276.38      311.41     21.03 o
  -4   4  14      271.87      316.78     11.96 o
  -2   4  14       41.08       87.69     37.83 o
   0   4  14      404.61      443.75     23.27 o
 -21   5  14     1290.98     1236.95     23.50 o
 -19   5  14     2480.39     2470.16     55.85 o
 -17   5  14     8694.33     8627.58    128.26 o
 -15   5  14       46.64       86.79     18.40 o
 -13   5  14    14197.60    14281.42    146.96 o
 -11   5  14     3414.76     3378.33     57.22 o
  -9   5  14     2702.79     2843.42     55.29 o
  -7   5  14    17742.03    17975.37    646.09 o
  -5   5  14      119.05      152.26     14.25 o
  -3   5  14     8234.08     8178.59    169.54 o
  -1   5  14     4013.29     3892.22    124.75 o
 -20   6  14     6532.26     5835.05    289.62 o
 -18   6  14      256.43      236.32     16.32 o
 -16   6  14     4113.82     4030.63     75.71 o
 -14   6  14     7240.09     7036.29    125.74 o
 -12   6  14     4030.38     4062.37     36.25 o
 -10   6  14     5630.77     5740.42     84.62 o
  -8   6  14      907.25      815.41     42.05 o
  -6   6  14     7342.23     7018.90    177.39 o
  -4   6  14     3924.26     3645.15    110.55 o
  -2   6  14      358.69      369.66     23.85 o
 -17   7  14      252.11      246.55     14.04 o
 -15   7  14      265.87      282.86     13.10 o
 -13   7  14      591.87      566.54     14.14 o
 -11   7  14      575.18      592.15     24.59 o
  -9   7  14      721.98      743.29     39.16 o
  -7   7  14     1069.63     1004.29     41.45 o
  -5   7  14      231.65      253.16     17.32 o
 -23   1  15     4800.38     4696.63     96.23 o
 -21   1  15     1933.51     1976.19     30.08 o
 -19   1  15    16451.81    17238.39    355.07 o
 -17   1  15      526.24      593.13     24.83 o
 -15   1  15     9342.92     9584.50    239.11 o
 -13   1  15    18610.77    19222.84    552.95 o
 -11   1  15     2095.49     2060.42     55.62 o
  -9   1  15    14141.33    14359.73    409.08 o
  -7   1  15     5315.54     5492.28    158.62 o
  -5   1  15     9621.96     9873.97    175.85 o
  -3   1  15     9106.08     9682.47    225.68 o
  -1   1  15        3.01       85.04     37.75 o
   1   1  15    14753.63    14386.92    332.45 o
 -24   2  15      657.68      609.73     28.02 o
 -22   2  15     5015.29     4845.36    107.13 o
 -20   2  15     3340.94     3382.44    112.66 o
 -18   2  15     7363.49     7461.18     87.18 o
 -16   2  15     5175.53     5265.03     97.96 o
 -14   2  15      601.37      614.99     17.47 o
 -12   2  15    23133.35    23585.74    952.66 o
 -10   2  15     1510.89     1645.73     34.59 o
  -8   2  15     3691.46     3806.81    110.69 o
  -6   2  15    12313.17    12565.36    335.74 o
  -4   2  15      137.36      194.23     18.10 o
  -2   2  15     4313.23     4482.22    141.86 o
   0   2  15     5145.58     5284.91    121.17 o
 -23   3  15      605.52      591.26     22.50 o
 -21   3  15      443.33      427.35     10.75 o
 -19   3  15     1684.26     1664.31     39.53 o
 -17   3  15      483.25      488.93     18.96 o
 -15   3  15      922.29      905.49     29.75 o
 -13   3  15     3271.99     3297.12    100.08 o
 -11   3  15      473.72      468.59     20.00 o
  -9   3  15     5452.43     5623.22     99.13 o
  -7   3  15      383.16      405.29     14.41 o
  -5   3  15     1390.72     1451.64     42.66 o
  -3   3  15     2100.65     2216.36     44.71 o
  -1   3  15        7.06       34.37      4.14 o
 -22   4  15     7663.71     7272.59    182.39 o
 -20   4  15     1742.26     1713.12     44.54 o
 -18   4  15    10087.47     9819.44    107.38 o
 -16   4  15     6566.58     6687.30    142.29 o
 -14   4  15      387.28      416.28     19.24 o
 -12   4  15    24261.76    24660.24    728.17 o
 -10   4  15     3335.85     3243.87    119.55 o
  -8   4  15     3967.00     4038.94     98.30 o
  -6   4  15    12125.34    11989.07    211.60 o
  -4   4  15        2.12       55.56     11.70 o
  -2   4  15     7958.60     7874.72    327.71 o
 -21   5  15      257.14      225.70      6.91 o
 -19   5  15     3554.38     3536.09     44.21 o
 -17   5  15      277.76      288.72      9.17 o
 -15   5  15      455.42      430.54     27.22 o
 -13   5  15     2587.00     2628.80     89.97 o
 -11   5  15      203.47      226.57     13.59 o
  -9   5  15     1888.03     1883.80     22.75 o
  -7   5  15     2537.67     2401.99     44.28 o
  -5   5  15     2157.53     1980.75     46.90 o
  -3   5  15      751.65      694.40     32.27 o
 -18   6  15     2165.59     2126.25     43.20 o
 -16   6  15     3571.54     3503.73     58.28 o
 -14   6  15       58.99       90.33     12.82 o
 -12   6  15     2970.59     2848.18     80.49 o
 -10   6  15     1098.90     1089.85     29.55 o
  -8   6  15      747.65      699.98     19.33 o
  -6   6  15     2707.90     2601.61     47.68 o
 -15   7  15     5735.11     5622.62    235.51 o
 -13   7  15     9896.21    10456.08    523.83 o
 -11   7  15     1195.48     1144.74     46.12 o
  -9   7  15     6978.39     6659.25    227.09 o
 -24   0  16     9952.21     9525.64    119.01 o
 -22   0  16     5838.71     5910.92     98.92 o
 -20   0  16     2128.23     2154.88     38.10 o
 -18   0  16    24649.35    25588.39    951.89 o
 -16   0  16      935.00      998.25     45.99 o
 -14   0  16    10237.34    10795.70    276.63 o
 -12   0  16    20999.12    20955.51   2364.87 o
 -10   0  16     2749.33     2536.95    225.40 o
  -8   0  16    15276.22    14807.64   1269.99 o
  -6   0  16     6391.26     7169.43    159.34 o
  -4   0  16     9801.23    10021.28    355.46 o
  -2   0  16    10185.91    10795.30    351.94 o
 -23   1  16      269.56      282.59     16.41 o
 -21   1  16     1520.16     1567.23     41.49 o
 -19   1  16     1453.70     1494.71     30.53 o
 -17   1  16      582.69      561.29     19.77 o
 -15   1  16     1351.76     1434.83     55.24 o
 -13   1  16     1141.87     1245.44     33.84 o
 -11   1  16     1221.00     1225.71     24.36 o
  -9   1  16     1853.13     1914.08     69.19 o
  -7   1  16      585.19      593.98     27.25 o
  -5   1  16     4535.70     4680.46    111.52 o
  -3   1  16       24.93       44.58      6.35 o
  -1   1  16      280.72      293.85     11.66 o
 -22   2  16     2069.87     2160.56     31.15 o
 -20   2  16      582.37      558.33     47.30 o
 -18   2  16    11797.93    12421.26    163.19 o
 -16   2  16      229.19      258.50     12.50 o
 -14   2  16     2869.63     2875.60     79.43 o
 -12   2  16     5852.43     5764.96    216.85 o
 -10   2  16     1314.72     1283.18     29.26 o
  -8   2  16     6183.37     6238.66    179.45 o
  -6   2  16     1626.75     1668.44     33.78 o
  -4   2  16     2275.27     2182.57     58.37 o
  -2   2  16     3658.64     3729.10    101.35 o
 -23   3  16      151.41      170.06      6.43 o
 -21   3  16     5863.62     5636.61    109.86 o
 -19   3  16     7900.55     7890.12    159.63 o
 -17   3  16     6112.94     6061.65     90.82 o
 -15   3  16    12904.21    13177.33    343.94 o
 -13   3  16      790.90      854.90     28.81 o
 -11   3  16    16862.13    17174.05    409.46 o
  -9   3  16     8925.76     9192.95    150.33 o
  -7   3  16     2025.40     2026.21     36.88 o
  -5   3  16    12465.53    12460.04    383.44 o
  -3   3  16      128.36      177.51     17.85 o
 -22   4  16        5.15       36.03      6.22 o
 -20   4  16        0.24       27.21      5.81 o
 -18   4  16      932.26      937.93     40.55 o
 -16   4  16      169.69      184.91     19.18 o
 -14   4  16       59.22       89.44      9.10 o
 -12   4  16       87.40      108.37      7.35 o
 -10   4  16     1853.75     1873.33     49.65 o
  -8   4  16       57.36       99.28      4.27 o
  -6   4  16       37.83       84.82     17.29 o
  -4   4  16       81.10       99.75      6.33 o
 -19   5  16     3542.77     3346.19     65.18 o
 -17   5  16     6344.56     6362.19     67.80 o
 -15   5  16     8629.38     8761.75     87.51 o
 -13   5  16       61.67       81.38      4.11 o
 -11   5  16    10569.63    10454.43    209.23 o
  -9   5  16     5312.07     5011.38     86.41 o
  -7   5  16     3596.66     3519.77     62.80 o
  -5   5  16    11858.09    10634.63    231.31 o
 -16   6  16      102.70      120.71     11.85 o
 -14   6  16     1022.50     1069.19     25.55 o
 -12   6  16     5621.40     5560.47    160.95 o
 -10   6  16      769.45      753.90     26.04 o
  -8   6  16     2512.85     2219.85    150.07 o
 -23   1  17     8721.93     8506.78    371.47 o
 -21   1  17     5394.12     5581.95     95.76 o
 -19   1  17       53.09       90.08      7.82 o
 -17   1  17    21858.80    24016.61    698.73 o
 -15   1  17     2868.27     3116.25     93.61 o
 -13   1  17     9651.66     9686.30    327.66 o
 -11   1  17    13070.48    13486.56    579.52 o
  -9   1  17      446.79      441.02     27.22 o
  -7   1  17     9003.36     8850.97    197.89 o
  -5   1  17     3466.06     3588.62     81.05 o
  -3   1  17     4323.77     4138.12     76.03 o
 -22   2  17     1195.89     1123.69     36.74 o
 -20   2  17     3783.52     3923.44     50.11 o
 -18   2  17     1831.43     1876.85     61.45 o
 -16   2  17     5399.49     5608.28    112.72 o
 -14   2  17     3375.74     3303.70     81.19 o
 -12   2  17      367.83      385.80     22.95 o
 -10   2  17     9195.00     9440.37    268.32 o
  -8   2  17     2037.92     2102.36     64.85 o
  -6   2  17      410.61      463.69     24.45 o
  -4   2  17    13174.80    14210.20    216.72 o
 -21   3  17      328.09      349.10     18.62 o
 -19   3  17      852.40      846.68     18.39 o
 -17   3  17     1966.41     1989.67     22.94 o
 -15   3  17       11.25       70.80     11.54 o
 -13   3  17     1487.17     1526.45     45.81 o
 -11   3  17      493.04      559.78     29.84 o
  -9   3  17      153.51      167.87      8.34 o
  -7   3  17     1977.82     2020.09     32.29 o
  -5   3  17      549.48      481.58     19.10 o
 -20   4  17     5906.08     5467.08    103.46 o
 -18   4  17     5319.43     5194.60     87.14 o
 -16   4  17     5057.38     5012.73     77.41 o
 -14   4  17     7472.67     7534.61    166.37 o
 -12   4  17      734.36      697.47     28.09 o
 -10   4  17     9701.70     9436.30    214.71 o
  -8   4  17     5919.32     5743.88     91.60 o
  -6   4  17       10.76       86.15     32.10 o
 -17   5  17     5445.73     5303.64     95.87 o
 -15   5  17      321.83      273.64     14.48 o
 -13   5  17      909.50      844.81     48.08 o
 -11   5  17     1607.97     1544.72     67.24 o
  -9   5  17      278.00      309.03     10.48 o
 -22   0  18     6859.06     6745.08    357.23 o
 -20   0  18     4415.21     4381.08    212.21 o
 -18   0  18      117.13      149.49     31.55 o
 -16   0  18    10650.46    10678.45    419.66 o
 -14   0  18     1246.76     1351.80     17.61 o
 -12   0  18     5976.50     6176.72    332.28 o
  -8   0  18     1841.35     1713.27    102.05 o
  -6   0  18     6729.42     6860.50    195.79 o
 -21   1  18       25.97       57.97      4.60 o
 -19   1  18     2551.42     2568.08     74.43 o
 -17   1  18     2624.38     2628.97     89.54 o
 -15   1  18     1832.55     1876.36     56.38 o
 -13   1  18     2524.29     2503.73     99.59 o
 -11   1  18      286.79      370.69     30.81 o
  -9   1  18      655.22      580.47     48.90 o
  -7   1  18      361.43      390.62     21.48 o
 -22   2  18     3436.22     3437.94    167.71 o
 -20   2  18     1681.85     1634.50     51.64 o
 -18   2  18      302.12      291.86     10.74 o
 -16   2  18     6199.67     6143.72    141.55 o
 -14   2  18     2693.77     2726.34    132.86 o
 -12   2  18     1681.08     1743.29    101.97 o
 -10   2  18     8714.43     8772.17    242.55 o
  -8   2  18      239.08      227.55     12.51 o
  -6   2  18     3816.42     3841.63    196.12 o
 -21   3  18      380.65      361.81     26.02 o
 -19   3  18     6625.54     6454.70    164.65 o
 -17   3  18     7388.94     7293.10    139.17 o
 -15   3  18     3556.45     3495.89     99.40 o
 -13   3  18     8700.70     8593.15    136.56 o
 -11   3  18      493.02      610.87     31.78 o
  -9   3  18     9194.77     8917.56    245.10 o
  -7   3  18     3639.90     3658.21     68.23 o
 -18   4  18        3.71       15.71      6.86 o
 -16   4  18       11.20       43.32     28.98 o
 -14   4  18        0.40       23.01     10.61 o
 -12   4  18       36.89       76.74     14.53 o
 -10   4  18      456.56      454.48     24.54 o
 -21   1  19     9655.76     9151.24    807.14 o
 -19   1  19     5451.17     5411.31    142.23 o
 -17   1  19      128.93      173.01     15.47 o
 -15   1  19    11686.67    11914.39    284.93 o
 -13   1  19     1172.65     1222.39     51.02 o
 -11   1  19     1461.73     1451.77     22.45 o
  -9   1  19    11091.48    11472.75    354.28 o
 -20   2  19      140.91      193.71     16.46 o
 -18   2  19     4012.15     3860.95     60.77 o
 -16   2  19     3152.97     3283.93    121.53 o
 -14   2  19     1905.27     1796.53     96.84 o
 -12   2  19     4339.07     4203.55    172.81 o
 -10   2  19     1105.08      961.81     74.21 o
 -17   3  19      163.62      176.23      6.66 o
 -15   3  19     1287.95     1314.12     71.00 o
 -13   3  19      238.80      202.38     22.72 o
 -11   3  19      515.09      422.42     10.83 o
 -18   0  20     9032.00     8955.66    486.07 o
 -16   0  20       22.98      116.46     37.18 o
 -14   0  20    12134.42    12742.49    348.66 o
 -17   1  20      286.92      292.75     26.51 o
 -15   1  20     1999.40     1979.12     69.57 o
 
